# Supplementary material for: MicroRNA and MicroRNA-Target Variants Associated with Autism Spectrum Disorder and Related Disorders
Source: Genes (Basel). 2022 Jul 26;13(8):1329. doi: 10.3390/genes13081329 (PMC9329941; doi:10.3390/genes13081329)
Supplement: Supplementary file 1 [file genes-13-01329-s001.zip]

Archive with 11 entries (10 files):
- SuppTables/
- SuppTables/Table S1 Summary of Family Pedigrees.xlsx
- SuppTables/Table S10 Summary of Network Interactions in Figure 5.xlsx
- SuppTables/Table S2 Previously implicated NDD Genes.xlsx
- SuppTables/Table S3 Summary of miRNA variants.xlsx
- SuppTables/Table S4 Summary of 3_UTR variants.xlsx
- SuppTables/Table S5 Summary of Target Genes.xlsx
- SuppTables/Table S6 Candidate Gene GO Analysis.xlsx
- SuppTables/Table S7 Summary of 35 Genes in Figure 4.xlsx
- SuppTables/Table S8 GO Analysis of Genes in Figure 4.xlsx
- SuppTables/Table S9 Summary of Network Interactions in Figure 4.xlsx
