# Supplementary material for: MicroRNA and MicroRNA-Target Variants Associated with Autism Spectrum Disorder and Related Disorders
Source: Genes (Basel). 2022 Jul 26;13(8):1329. doi: 10.3390/genes13081329 (PMC9329941; doi:10.3390/genes13081329)
Supplement: Supplementary file 1 [file genes-13-01329-s001.zip › SuppTables/Table S1 Summary of Family Pedigrees.xlsx]

## Sheet: S1
Table S1 Summary of Family Pedigrees
family_id	individual_id	father_id	mother_id	sex	ASD¹	LI¹	RI¹	SRS¹	ADHD¹
FAM1	FAM1-001	0	0	1	1	1	1	1	1
FAM1	FAM1-002	0	0	2	1	1	1	1	1
FAM1	FAM1-003	FAM1-001	FAM1-002	1	2	2	2	2	2
FAM1	FAM1-004	FAM1-001	FAM1-002	1	1	2	1	1	1
FAM1	FAM1-005	FAM1-001	FAM1-002	2	1	1	1	1	1
FAM2	FAM2-001	0	0	1	1	1	1	1	2
FAM2	FAM2-002	0	0	2	1	1	1	1	1
FAM2	FAM2-003	FAM2-001	FAM2-002	1	2	2	2	2	2
FAM3	FAM3-001	0	0	1	1	1	1	1	1
FAM3	FAM3-002	0	0	2	1	1	1	1	1
FAM3	FAM3-003	FAM3-001	FAM3-002	1	2	2	2	2	1
FAM3	FAM3-004	FAM3-001	FAM3-002	1	1	2	1	1	1
FAM4	FAM4-001	0	0	1	1	1	2	1	1
FAM4	FAM4-002	0	0	2	1	1	2	1	1
FAM4	FAM4-003	FAM4-001	FAM4-002	2	2	2	2	2	2
FAM4	FAM4-004	FAM4-001	FAM4-002	1	1	1	2	1	1
FAM4	FAM4-005	0	0	1	1	2	2	0	1
FAM4	FAM4-006	FAM4-005	0	1	1	1	2	0	1
FAM5	FAM5-001	0	0	1	1	1	1	1	1
FAM5	FAM5-002	0	0	2	1	1	2	2	1
FAM5	FAM5-003	FAM5-001	FAM5-002	1	2	2	2	2	2
FAM6	FAM6-001	0	0	1	1	1	1	1	1
FAM6	FAM6-002	0	0	2	1	1	1	1	1
FAM6	FAM6-003	FAM6-001	FAM6-002	1	2	2	2	2	2
FAM7	FAM7-001	0	0	1	1	1	1	2	2
FAM7	FAM7-002	0	0	2	1	2	2	2	1
FAM7	FAM7-003	FAM7-001	FAM7-002	2	2	2	2	2	1
FAM7	FAM7-004	FAM7-001	FAM7-002	2	2	2	2	2	1
FAM8	FAM8-001	0	0	1	1	1	1	1	1
FAM8	FAM8-002	0	0	2	1	1	1	1	2
FAM8	FAM8-003	FAM8-001	FAM8-002	1	2	2	2	1	2
FAM8	FAM8-004	FAM8-001	FAM8-002	1	1	1	1	1	2
FAM8	FAM8-005	FAM8-001	FAM8-002	2	1	1	2	1	2
FAM8	FAM8-008	0	0	1	2	2	2	2	0
FAM9	FAM9-001	0	0	1	1	1	1	1	1
FAM9	FAM9-002	0	0	2	1	1	1	1	1
FAM9	FAM9-003	FAM9-001	FAM9-002	2	2	2	2	2	2
FAM9	FAM9-009	0	0	2	2	2	2	2	1
FAM10	FAM10-001	0	0	1	1	1	1	1	1
FAM10	FAM10-002	0	0	2	1	1	1	1	1
FAM10	FAM10-003	FAM10-001	FAM10-002	1	2	2	2	2	1
FAM10	FAM10-010	0	0	1	2	2	2	2	0
FAM11	FAM11-003	0	0	1	2	2	2	0	2
FAM12	FAM12-001	0	0	1	1	1	1	1	1
FAM12	FAM12-002	0	FAM12-005	2	1	1	1	1	2
FAM12	FAM12-003	FAM12-001	FAM12-002	1	2	2	2	2	2
FAM12	FAM12-004	FAM12-001	FAM12-002	2	1	2	2	1	0
FAM12	FAM12-005	0	0	2	1	2	0	0	0
FAM13	FAM13-001	0	0	1	1	1	2	0	1
FAM13	FAM13-002	0	0	2	1	2	0	0	1
FAM13	FAM13-003	FAM13-001	FAM13-002	1	2	2	2	0	1
FAM14	FAM14-001	0	0	1	1	1	2	1	1
FAM14	FAM14-002	0	0	2	1	1	2	2	1
FAM14	FAM14-003	FAM14-001	FAM14-002	1	2	2	2	2	1
FAM14	FAM14-004	FAM14-001	FAM14-002	2	1	2	2	2	0
FAM15	FAM15-005	0	0	1	2	2	2	2	2
FAM16	FAM16-001	0	0	1	1	1	1	1	1
FAM16	FAM16-002	0	0	2	1	1	1	1	1
FAM16	FAM16-003	FAM16-001	FAM16-002	1	2	2	2	2	1
FAM17	FAM17-003	0	0	2	2	2	2	2	2
FAM18	FAM18-001	0	0	1	1	1	1	1	1
FAM18	FAM18-002	0	0	2	1	1	1	1	1
FAM18	FAM18-003	FAM18-001	FAM18-002	1	2	2	2	2	1
FAM19	FAM19-001	0	0	1	1	1	2	1	1
FAM19	FAM19-002	0	0	2	1	1	1	1	1
FAM19	FAM19-003	FAM19-001	FAM19-002	2	2	2	2	2	2
FAM19	FAM19-004	FAM19-001	FAM19-002	1	1	2	1	1	0
FAM19	FAM19-005	FAM19-001	FAM19-002	2	1	1	1	1	0
FAM20	FAM20-001	0	0	1	1	2	2	0	1
FAM20	FAM20-002	0	0	2	1	1	1	0	1
FAM20	FAM20-003	FAM20-001	FAM20-002	1	2	2	2	1	1
FAM21	FAM21-001	0	0	1	1	2	2	1	1
FAM21	FAM21-002	0	0	2	1	1	1	1	1
FAM21	FAM21-003	FAM21-001	FAM21-002	1	2	2	2	2	1
FAM21	FAM21-004	FAM21-001	FAM21-002	2	1	2	0	1	1
FAM21	FAM21-005	FAM21-001	0	1	1	2	2	0	1
FAM22	FAM22-001	0	0	1	1	1	1	1	2
FAM22	FAM22-002	0	0	2	1	1	1	1	1
FAM22	FAM22-003	FAM22-001	FAM22-002	1	2	2	2	2	2
FAM23	FAM23-001	0	0	1	1	1	1	1	1
FAM23	FAM23-002	0	0	2	1	1	1	1	1
FAM23	FAM23-003	FAM23-001	FAM23-002	2	2	2	2	0	1
FAM23	FAM23-004	FAM23-001	FAM23-002	1	1	1	2	1	0
FAM23	FAM23-005	0	0	2	1	2	1	0	0
FAM24	FAM24-001	0	0	1	1	0	0	2	0
FAM24	FAM24-002	0	0	2	1	1	1	0	0
FAM24	FAM24-003	FAM24-001	FAM24-002	1	2	2	2	2	0
FAM25	FAM25-001	0	0	1	1	1	2	1	1
FAM25	FAM25-002	0	0	2	1	1	1	1	1
FAM25	FAM25-003	FAM25-001	FAM25-002	2	2	2	2	2	2
FAM25	FAM25-004	FAM25-001	FAM25-002	1	1	2	2	2	2
FAM26	FAM26-001	0	0	1	1	1	1	1	0
FAM26	FAM26-002	0	0	2	1	1	1	1	0
FAM26	FAM26-003	FAM26-001	FAM26-002	2	2	2	2	2	0
FAM27	FAM27-001	0	0	1	1	1	1	1	1
FAM27	FAM27-002	0	0	2	1	1	1	1	1
FAM27	FAM27-003	FAM27-001	FAM27-002	1	2	2	2	2	2
FAM28	FAM28-001	0	0	1	1	1	1	1	2
FAM28	FAM28-002	0	0	2	1	1	1	1	1
FAM28	FAM28-003	FAM28-001	FAM28-002	1	2	2	2	2	1
FAM29	FAM29-001	0	0	1	1	1	1	1	1
FAM29	FAM29-002	0	0	2	1	1	1	1	1
FAM29	FAM29-003	FAM29-001	FAM29-002	1	2	2	2	2	2
FAM30	FAM30-001	0	0	1	1	1	1	1	1
FAM30	FAM30-002	0	0	2	1	1	1	1	1
FAM30	FAM30-003	FAM30-001	FAM30-002	1	2	2	2	1	1
FAM31	FAM31-001	0	0	1	1	1	1	2	2
FAM31	FAM31-002	0	0	2	1	1	1	1	2
FAM31	FAM31-003	FAM31-001	FAM31-002	1	2	2	2	2	2
FAM32	FAM32-001	0	0	1	1	1	1	2	1
FAM32	FAM32-002	0	0	2	1	1	1	1	1
FAM32	FAM32-003	FAM32-001	FAM32-002	2	2	2	2	2	2
FAM33	FAM33-001	0	0	1	1	2	2	1	1
FAM33	FAM33-002	0	0	2	1	1	1	1	1
FAM33	FAM33-003	FAM33-001	FAM33-002	1	2	2	2	2	2
FAM33	FAM33-005	FAM33-001	FAM33-002	2	1	2	1	1	0
FAM34	FAM34-001	0	0	1	1	1	1	1	1
FAM34	FAM34-002	0	0	2	1	1	1	1	1
FAM34	FAM34-003	FAM34-001	FAM34-002	1	2	2	2	2	2
FAM34	FAM34-004	FAM34-001	FAM34-002	1	1	2	2	2	0
FAM34	FAM34-005	FAM34-001	FAM34-002	1	1	1	1	1	0
FAM35	FAM35-003	0	0	1	2	2	2	2	2
FAM36	FAM36-001	0	0	1	1	1	1	1	1
FAM36	FAM36-002	0	0	2	1	1	2	1	1
FAM36	FAM36-003	FAM36-001	FAM36-002	1	2	2	2	2	2
FAM36	FAM36-005	FAM36-001	FAM36-002	1	1	1	1	1	0
FAM37	FAM37-001	0	0	1	1	1	2	1	0
FAM37	FAM37-002	0	0	2	1	1	1	1	1
FAM37	FAM37-003	FAM37-001	FAM37-002	1	2	2	2	2	1
FAM37	FAM37-004	FAM37-001	FAM37-002	1	1	1	0	1	1
FAM38	FAM38-001	0	0	1	1	1	1	1	1
FAM38	FAM38-002	0	0	2	1	1	1	1	1
FAM38	FAM38-003	FAM38-001	FAM38-002	1	2	2	2	2	1
FAM39	FAM39-001	0	0	1	1	0	0	0	1
FAM39	FAM39-002	0	0	2	1	0	0	0	1
FAM39	FAM39-003	FAM39-001	FAM39-002	1	2	2	2	2	2
FAM40	FAM40-001	0	0	1	1	1	1	1	1
FAM40	FAM40-002	0	0	2	1	1	1	1	1
FAM40	FAM40-003	FAM40-001	FAM40-002	2	2	2	2	2	1
FAM40	FAM40-004	FAM40-001	FAM40-002	1	1	1	1	1	2
FAM40	FAM40-005	FAM40-001	FAM40-002	1	2	2	2	2	1
FAM40	FAM40-006	FAM40-001	FAM40-002	1	1	2	1	1	1
FAM41	FAM41-001	0	0	1	1	1	1	1	1
FAM41	FAM41-002	0	0	2	1	1	1	1	1
FAM41	FAM41-003	FAM41-001	FAM41-002	1	2	2	2	2	2
FAM41	FAM41-004	FAM41-001	FAM41-002	2	1	2	2	2	0
FAM41	FAM41-005	FAM41-001	FAM41-002	2	1	1	2	1	0
FAM42	FAM42-001	0	0	1	1	1	1	1	1
FAM42	FAM42-002	0	0	2	1	1	1	1	1
FAM42	FAM42-003	FAM42-001	FAM42-002	1	2	2	2	2	1
FAM43	FAM43-001	0	0	1	1	1	1	1	1
FAM43	FAM43-002	0	0	2	1	1	1	1	1
FAM43	FAM43-004	FAM43-001	FAM43-002	2	2	2	2	2	2
FAM44	FAM44-001	0	0	1	1	1	1	1	1
FAM44	FAM44-002	0	0	2	1	1	1	1	1
FAM44	FAM44-003	FAM44-001	FAM44-002	1	2	2	2	2	1
FAM44	FAM44-004	FAM44-001	FAM44-002	1	1	1	1	1	0
FAM44	FAM44-005	0	FAM44-002	1	1	1	2	0	0
FAM44	FAM44-006	FAM44-001	FAM44-002	1	1	1	2	2	0
FAM45	FAM45-001	0	0	1	1	1	1	1	1
FAM45	FAM45-002	0	0	2	1	1	1	1	1
FAM45	FAM45-003	FAM45-001	FAM45-002	1	2	2	2	2	1
FAM46	FAM46-001	0	0	1	1	1	1	1	1
FAM46	FAM46-002	0	0	2	1	1	1	1	1
FAM46	FAM46-003	FAM46-001	FAM46-002	1	2	2	2	2	1
FAM47	FAM47-001	0	0	1	1	1	1	1	1
FAM47	FAM47-002	0	0	2	1	1	1	1	1
FAM47	FAM47-003	FAM47-001	FAM47-002	1	2	2	2	2	1
FAM48	FAM48-001	0	0	1	1	2	2	0	1
FAM48	FAM48-002	0	0	2	1	1	1	1	1
FAM48	FAM48-003	FAM48-001	FAM48-002	1	2	2	2	2	2
FAM48	FAM48-004	FAM48-001	FAM48-002	1	1	1	1	0	1
FAM49	FAM49-001	0	0	1	1	1	1	1	1
FAM49	FAM49-002	0	0	2	1	1	1	1	1
FAM49	FAM49-003	FAM49-001	FAM49-002	1	2	2	2	0	1
FAM49	FAM49-004	FAM49-001	FAM49-002	1	1	1	1	1	0
FAM49	FAM49-005	FAM49-001	FAM49-002	2	1	1	0	1	0
FAM50	FAM50-001	0	0	1	1	1	1	1	1
FAM50	FAM50-002	0	0	2	1	1	1	1	1
FAM50	FAM50-003	FAM50-001	FAM50-002	1	2	2	2	1	1
FAM51	FAM51-001	0	0	1	1	2	2	1	1
FAM51	FAM51-002	0	0	2	1	1	1	1	2
FAM51	FAM51-003	FAM51-001	FAM51-002	2	2	2	2	2	1
FAM51	FAM51-005	FAM51-001	FAM51-002	2	1	1	1	1	1
FAM52	FAM52-003	0	0	1	2	2	2	2	2
FAM53	FAM53-001	0	0	1	1	1	2	1	2
FAM53	FAM53-002	0	0	2	1	1	1	1	1
FAM53	FAM53-003	FAM53-001	FAM53-002	1	2	2	2	0	1
FAM54	FAM54-001	0	0	1	1	1	1	2	1
FAM54	FAM54-002	0	0	2	1	0	0	0	2
FAM54	FAM54-003	FAM54-001	FAM54-002	1	2	2	2	0	0
FAM55	FAM55-001	0	0	1	1	1	1	1	1
FAM55	FAM55-002	0	0	2	1	1	1	1	2
FAM55	FAM55-003	FAM55-001	FAM55-002	1	2	2	2	0	1
FAM56	FAM56-002	0	0	2	1	1	1	1	1
FAM56	FAM56-006	0	0	1	1	1	1	2	1
FAM56	FAM56-003	FAM56-006	FAM56-002	1	2	2	2	2	1
FAM57	FAM57-001	0	0	1	1	1	1	1	2
FAM57	FAM57-002	0	0	2	1	1	1	1	1
FAM57	FAM57-003	FAM57-001	FAM57-002	1	2	2	2	0	2
FAM58	FAM58-001	0	0	1	1	1	1	1	1
FAM58	FAM58-002	0	0	2	1	1	2	1	1
FAM58	FAM58-003	FAM58-001	FAM58-002	1	2	2	2	2	2
FAM59	FAM59-001	0	0	1	1	1	1	1	2
FAM59	FAM59-002	0	0	2	1	1	2	2	1
FAM59	FAM59-003	FAM59-001	FAM59-002	1	2	2	2	2	1
FAM59	FAM59-004	FAM59-001	FAM59-002	2	1	1	2	1	2
FAM60	FAM60-003	0	0	1	2	2	2	0	2
FAM60	FAM60-004	0	0	1	2	2	2	1	1
FAM61	FAM61-001	0	0	1	1	1	1	1	1
FAM61	FAM61-002	0	0	2	1	1	1	1	1
FAM61	FAM61-003	FAM61-001	FAM61-002	1	2	2	2	0	2
FAM61	FAM61-004	FAM61-001	FAM61-002	1	2	2	2	0	1
FAM62	FAM62-001	0	0	1	1	1	1	1	1
FAM62	FAM62-002	0	0	2	1	1	1	0	1
FAM62	FAM62-003	FAM62-001	FAM62-002	1	2	2	2	2	2
FAM63	FAM63-001	0	0	1	1	1	1	1	1
FAM63	FAM63-002	0	0	2	1	1	2	1	1
FAM63	FAM63-003	FAM63-001	FAM63-002	1	2	2	2	0	1
FAM63	FAM63-004	FAM63-001	FAM63-002	2	1	2	1	2	2
FAM63	FAM63-005	FAM63-001	FAM63-002	1	1	2	2	1	1
FAM64	FAM64-001	0	0	1	1	1	1	1	1
FAM64	FAM64-002	0	0	2	1	1	2	1	1
FAM64	FAM64-003	FAM64-001	FAM64-002	1	2	2	2	2	1
FAM64	FAM64-004	FAM64-001	FAM64-002	2	2	2	2	0	1
FAM64	FAM64-005	FAM64-001	FAM64-002	1	1	1	2	1	0
FAM65	FAM65-001	0	0	1	1	1	2	1	2
FAM65	FAM65-002	0	0	2	1	1	2	1	1
FAM65	FAM65-003	FAM65-001	FAM65-002	1	2	2	2	2	2
FAM65	FAM65-004	FAM65-001	FAM65-002	2	1	2	1	1	1
FAM66	FAM66-001	0	0	1	1	1	2	1	0
FAM66	FAM66-002	0	0	2	1	1	1	1	1
FAM66	FAM66-003	FAM66-001	FAM66-002	1	2	2	2	2	1
FAM66	FAM66-005	FAM66-001	0	1	1	2	2	2	2
FAM67	FAM67-001	0	0	1	1	2	2	2	2
FAM67	FAM67-002	0	0	2	1	1	2	1	2
FAM67	FAM67-003	FAM67-001	FAM67-002	1	2	2	2	2	1
FAM67	FAM67-004	FAM67-001	FAM67-002	1	1	1	1	1	1
FAM68	FAM68-001	0	0	1	1	1	2	1	1
FAM68	FAM68-002	0	0	2	1	1	2	1	1
FAM68	FAM68-003	FAM68-001	FAM68-002	1	2	2	2	2	1
FAM68	FAM68-004	FAM68-001	FAM68-002	1	1	2	1	2	0
FAM69	FAM69-001	0	0	1	1	2	2	1	2
FAM69	FAM69-002	0	0	2	1	1	2	1	1
FAM69	FAM69-003	FAM69-001	FAM69-002	2	2	2	2	2	2
FAM69	FAM69-004	FAM69-001	FAM69-002	2	2	2	2	2	2
FAM69	FAM69-005	FAM69-001	FAM69-002	2	1	1	1	1	0
FAM70	FAM70-001	0	0	1	1	1	2	1	1
FAM70	FAM70-002	0	0	2	1	1	1	1	0
FAM70	FAM70-003	FAM70-001	FAM70-002	1	2	2	2	0	1
FAM70	FAM70-004	FAM70-001	FAM70-002	1	1	2	0	0	1
FAM71	FAM71-001	0	0	1	1	1	1	1	1
FAM71	FAM71-002	0	0	2	1	0	0	1	0
FAM71	FAM71-003	FAM71-001	FAM71-002	2	2	2	2	0	2
FAM71	FAM71-004	FAM71-001	FAM71-002	2	1	2	1	1	1
FAM72	FAM72-001	0	0	1	1	1	1	1	1
FAM72	FAM72-002	0	0	2	1	1	1	2	1
FAM72	FAM72-003	FAM72-001	FAM72-002	1	2	2	2	2	2
FAM72	FAM72-004	FAM72-001	FAM72-002	1	2	2	2	2	2
FAM72	FAM72-005	FAM72-001	FAM72-002	1	1	1	1	1	1
FAM72	FAM72-006	FAM72-001	FAM72-002	1	1	1	1	1	1
FAM72	FAM72-007	FAM72-001	FAM72-002	1	1	1	1	1	1
FAM72	FAM72-008	FAM72-001	FAM72-002	2	1	1	1	1	1
FAM72	FAM72-009	FAM72-001	FAM72-002	2	1	2	1	1	1
FAM73	FAM73-001	0	0	1	1	1	1	1	0
FAM73	FAM73-002	0	0	2	1	1	1	0	0
FAM73	FAM73-003	FAM73-001	FAM73-002	1	2	2	2	2	0
FAM73	FAM73-004	FAM73-001	FAM73-002	1	1	1	1	1	0
FAM73	FAM73-005	FAM73-001	FAM73-002	2	1	0	2	1	0
FAM73	FAM73-006	FAM73-001	FAM73-002	1	1	2	2	1	0
FAM73	FAM73-007	FAM73-001	FAM73-002	1	1	2	0	1	0
FAM73	FAM73-008	FAM73-001	FAM73-002	1	1	1	0	1	0
¹ Phenotype Status 1 is unaffected, 2 is affected, 0 is unknown
