# Supplementary material for: MicroRNA and MicroRNA-Target Variants Associated with Autism Spectrum Disorder and Related Disorders
Source: Genes (Basel). 2022 Jul 26;13(8):1329. doi: 10.3390/genes13081329 (PMC9329941; doi:10.3390/genes13081329)
Supplement: Supplementary file 1 [file genes-13-01329-s001.zip › SuppTables/Table S10 Summary of Network Interactions in Figure 5.xlsx]

## Sheet: S10
Table S10 Summary of Network Interactions in Figure 5
phenotype¹	node1	node2	consensus_interactionType	consensus_score	GIANT_score	STRING_coexpression	STRING_combined_score	STRING_cooccurence	STRING_database	STRING_experiments	STRING_fusion	STRING_homology	STRING_neighborhood	STRING_textmining	DataBaseCount
ADHD	AR	FOXO3	biochemical_reaction	1	0	0	0	0	0	0	0	0	0	0	1
ADHD	AR	APPBP2	protein_interaction	1	0	0	933	0	900	213	0	0	0	181	2
ADHD	PPP1CB	GRIN2A	0	0	0	0	840	0	800	0	0	0	0	195	1
ADHD	PPP1CB	PPP1R3B	0	0	0	0	943	0	800	118	0	0	0	290	1
ADHD	PSMA4	PRPF40A	0	0	0.631122	0	0	0	0	0	0	0	0	0	1
ADHD	PSMA4	TDP2	0	0	0.712367	0	0	0	0	0	0	0	0	0	1
ADHD	PSMA4	PSMD12	protein_interaction	1	0.989271	408	999	0	900	953	0	0	0	455	3
ADHD	PSMA4	SYNCRIP	0	0	0.817854	0	0	0	0	0	0	0	0	0	1
ADHD	PSMA4	PTEN	0	0	0	0	903	0	900	0	0	0	0	0	1
ADHD	PSMA4	UBE3A	0	0	0	46	710	0	0	683	0	0	0	60	1
ADHD	PSMA4	U2AF2	protein_interaction	1	0	0	0	0	0	0	0	0	0	0	1
ADHD	PSMA4	PSMC3	biochemical_reaction|protein_interaction	1	0	212	999	0	800	932	0	0	0	395	2
ADHD	PSMA4	CSNK2A1	protein_interaction	1	0	0	0	0	0	0	0	0	0	0	1
ADHD	PSMA4	HNRNPK	0	0	0.699905	0	0	0	0	0	0	0	0	0	1
ADHD	PSMD12	HMGCR	0	0	0.610464	0	0	0	0	0	0	0	0	0	1
ADHD	RBM24	RBFOX1	0	0	0	65	899	0	0	129	0	0	0	518	1
ADHD	ARID4B	NIPBL	0	0	0	102	709	0	0	0	0	0	0	90	1
ADHD	DUSP1	PPP1R3B	biochemical_reaction	1	0	0	0	0	0	0	0	0	0	0	1
ADHD	DUSP1	ZFP36L2	0	0	0.7141	0	0	0	0	0	0	0	0	0	1
ADHD	AGFG1	XPO1	protein_interaction	1	0	0	0	0	0	0	0	0	0	0	1
ADHD	AGFG1	RAB11A	0	0	0	48	774	0	0	0	0	0	0	729	1
ADHD	NCAN	PPP1R3B	0	0	0	0	702	0	0	0	0	0	0	702	1
ADHD	NCAN	SEMA6C	0	0	0.651559	0	0	0	0	0	0	0	0	0	1
ADHD	DLG4	SHISA6	0	0	0	136	868	0	540	0	0	0	0	691	1
ADHD	DLG4	GRIN2A	protein_interaction	1	0.999136	88	999	0	800	897	0	0	0	989	3
ADHD	CSNK2A1	LUC7L	protein_interaction	1	0	0	0	0	0	0	0	0	0	0	1
ADHD	CSNK2A1	KPNA4	protein_interaction	1	0.813299	0	0	0	0	0	0	0	0	0	2
ADHD	GRIK5	GRIN2A	0	0	0	88	722	0	540	0	0	595	0	681	1
ADHD	GRIK5	SEMA6C	0	0	0.6502	0	0	0	0	0	0	0	0	0	1
ADHD	APPBP2	PPM1D	0	0	0	211	830	0	0	0	0	0	0	786	1
ADHD	APPBP2	PUM2	0	0	0.662042	0	0	0	0	0	0	0	0	0	1
ADHD	APPBP2	CUL3	protein_interaction	1	0	0	0	0	0	0	0	0	0	0	1
ADHD	ATP2B3	SEMA6C	0	0	0.67296	0	0	0	0	0	0	0	0	0	1
ADHD	ATP2B3	GRIN2A	0	0	0.749234	0	0	0	0	0	0	0	0	0	1
ADHD	PTEN	FOXO3	0	0	0	0	917	0	0	0	0	0	0	701	1
ADHD	PTEN	PPP1R3B	biochemical_reaction	1	0	0	0	0	0	0	0	0	0	0	1
ADHD	RAB11A	HMGCR	0	0	0.717714	0	0	0	0	0	0	0	0	0	1
ADHD	PRELP	DPP6	0	0	0.874859	0	0	0	0	0	0	0	0	0	1
ADHD	PRELP	NTRK3	0	0	0.905033	0	0	0	0	0	0	0	0	0	1
ADHD	PPP1R3B	PPM1D	biochemical_reaction	1	0	0	0	0	0	0	0	0	0	0	1
ADHD	HTR4	GRIN2A	0	0	0.850117	0	0	0	0	0	0	0	0	0	1
ADHD	HTR4	SEMA6C	0	0	0.657548	0	0	0	0	0	0	0	0	0	1
ADHD	U2AF2	ATXN1	protein_interaction	1	0.997468	0	808	0	0	129	0	0	0	758	3
ADHD	U2AF2	LUC7L	protein_interaction	1	0	0	925	0	540	390	0	0	0	391	2
ADHD	BAK1	UBE3A	protein_interaction	1	0.681337	0	0	0	0	0	0	0	0	0	2
ADHD	SETD2	LUC7L	protein_interaction	1	0	0	0	0	0	0	0	0	0	0	1
ADHD	SETD2	ATXN1	0	0	0.974326	0	0	0	0	0	0	0	0	0	1
ADHD	NIPBL	ARFGEF1	0	0	0.85202	0	0	0	0	0	0	0	0	0	1
ADHD	GRIN2A	GNAO1	0	0	0.965162	0	0	0	0	0	0	0	0	0	1
ADHD	GRIN2A	NTRK3	0	0	0.989258	0	0	0	0	0	0	0	0	0	1
ADHD	GRIN2A	ATP2B2	0	0	0.905337	0	0	0	0	0	0	0	0	0	1
ADHD	GRIN2A	DPP6	0	0	0.914686	0	0	0	0	0	0	0	0	0	1
ADHD	GRIN2A	KCNC1	0	0	0.911183	0	0	0	0	0	0	0	0	0	1
ADHD	GRIN2A	HTR6	0	0	0.652224	0	0	0	0	0	0	0	0	0	1
ADHD	GRIN2A	CACNA1E	0	0	0.716178	0	0	0	0	0	0	0	0	0	1
ADHD	GRIN2A	SYP	0	0	0	140	713	0	0	0	0	0	0	652	1
ADHD	GRIN2A	SHANK1	0	0	0	121	769	0	360	0	0	0	0	519	1
ADHD	GRIN2A	LRP1	protein_interaction	1	0	0	0	0	0	0	0	0	0	0	1
ADHD	GRIN2A	GRIN1	protein_interaction	1	0.77977	207	999	0	900	972	0	687	0	989	3
ADHD	GRIN2A	GRIA2	0	0	0	214	950	0	900	0	0	599	0	806	1
ADHD	GRIN2A	RBFOX1	0	0	0.751588	0	0	0	0	0	0	0	0	0	1
ADHD	GRIN2A	CACNA1G	0	0	0.886425	0	0	0	0	0	0	0	0	0	1
ADHD	GRIN2A	KCNQ2	0	0	0.711866	0	0	0	0	0	0	0	0	0	1
ADHD	GRIN2A	CHRNA4	0	0	0.684432	0	0	0	0	0	0	0	0	0	1
ADHD	GRIN2A	CACNA1F	0	0	0.606276	0	0	0	0	0	0	0	0	0	1
ADHD	SYP	SEMA6C	0	0	0.601926	0	0	0	0	0	0	0	0	0	1
ADHD	XPO1	FOXO3	protein_interaction	1	0	0	940	0	900	0	0	0	0	395	2
ADHD	XPO1	KPNA4	0	0	0	182	829	0	0	0	0	0	0	470	1
ADHD	XPO1	LUC7L	protein_interaction	1	0	0	0	0	0	0	0	0	0	0	1
ADHD	CREBBP	FOXO3	protein_interaction	1	0.988324	0	980	0	600	739	0	0	0	310	3
ADHD	CREBBP	HMGCR	0	0	0	0	912	0	900	0	0	0	0	122	1
ADHD	HMGCR	TBL1XR1	0	0	0	0	906	0	900	105	0	0	0	44	1
ADHD	HMGCR	PPP2CA	0	0	0.758452	0	0	0	0	0	0	0	0	0	1
ADHD	SEMA6C	ATP2B2	0	0	0.73229	0	0	0	0	0	0	0	0	0	1
ADHD	SEMA6C	CHRNA4	0	0	0.815148	0	0	0	0	0	0	0	0	0	1
ADHD	SEMA6C	KCNC1	0	0	0.727573	0	0	0	0	0	0	0	0	0	1
ADHD	SEMA6C	SHANK1	0	0	0.76822	0	0	0	0	0	0	0	0	0	1
ADHD	SEMA6C	CACNA1E	0	0	0.624447	0	0	0	0	0	0	0	0	0	1
ADHD	SEMA6C	RBFOX1	0	0	0.74201	0	0	0	0	0	0	0	0	0	1
ADHD	SEMA6C	CACNA1F	0	0	0.849244	0	0	0	0	0	0	0	0	0	1
ADHD	SEMA6C	KCNQ2	0	0	0.799508	0	0	0	0	0	0	0	0	0	1
ADHD	SEMA6C	GRIN1	0	0	0.850148	0	0	0	0	0	0	0	0	0	1
ADHD	SEMA6C	CACNA1G	0	0	0.718678	0	0	0	0	0	0	0	0	0	1
ADHD	SEMA6C	HTR6	0	0	0.765295	0	0	0	0	0	0	0	0	0	1
ADHD	SEMA6C	GNAO1	0	0	0.604877	0	0	0	0	0	0	0	0	0	1
ADHD	FOXO3	PPP2CA	biochemical_reaction|protein_interaction	1	0	0	0	0	0	0	0	0	0	0	1
ADHD	FOXO3	TSC1	0	0	0	0	732	0	0	0	0	0	0	325	1
ADHD	FOXO3	SCP2	gene_regulatory_interaction	1	0	0	0	0	0	0	0	0	0	0	1
ADHD	FOXO3	USP7	protein_interaction	1	0	0	934	0	800	486	0	0	0	283	2
ADHD	FOXO3	YWHAE	protein_interaction	1	0	0	992	0	900	594	0	0	0	396	2
ADHD	FOXO3	PPM1D	biochemical_reaction	1	0	0	0	0	0	0	0	0	0	0	1
ADHD	PSMC3	ATXN1	protein_interaction	1	0	0	0	0	0	0	0	0	0	0	1
ADHD	TDP2	ATXN1	protein_interaction	1	0	0	0	0	0	0	0	0	0	0	1
ADHD	HNRNPK	KPNA4	0	0	0	113	827	0	0	0	0	0	0	809	1
ADHD	ARFGEF1	PUM2	0	0	0.797367	0	0	0	0	0	0	0	0	0	1
ADHD	ARFGEF1	WDFY3	0	0	0.644263	0	0	0	0	0	0	0	0	0	1
ADHD	ARFGEF1	TBL1XR1	0	0	0.685828	0	0	0	0	0	0	0	0	0	1
ADHD	BMPER	LRP1	0	0	0	76	731	0	0	0	0	0	0	716	1
ADHD	KPNA4	CUL3	0	0	0.655705	0	0	0	0	0	0	0	0	0	1
ADHD	SYNCRIP	LUC7L	protein_interaction	1	0	0	0	0	0	0	0	0	0	0	1
ADHD	SHISA6	GRIA2	0	0	0	335	780	0	540	0	0	0	0	235	1
ADHD	ATXN1	TSC1	0	0	0.805274	0	0	0	0	0	0	0	0	0	1
ADHD	ATXN1	WDFY3	0	0	0.612205	0	0	0	0	0	0	0	0	0	1
ADHD	ATXN1	YWHAE	0	0	0.992155	0	814	0	0	495	0	0	0	617	2
ADHD	ATXN1	USP7	protein_interaction	1	0	0	706	0	0	270	0	0	0	614	2
ADHD	ATXN1	RBFOX1	0	0	0.993673	0	0	0	0	0	0	0	0	0	1
ADHD	ATXN1	PUM2	0	0	0	0	825	0	800	0	0	0	0	148	1
ADHD	KLHL18	CUL3	0	0	0	0	844	0	0	605	0	0	0	433	1
ADHD	SF3B1	UGGT1	protein_interaction	1	0	0	0	0	0	0	0	0	0	0	1
ADHD	SF3B1	LUC7L	0	0	0	49	878	0	540	0	0	0	0	392	1
ADHD	CUL3	UGGT1	protein_interaction	1	0	0	0	0	0	0	0	0	0	0	1
ADHD	LUC7L	PRPF40A	protein_interaction	1	0	65	994	0	540	682	0	0	0	864	2
ASD	PRKCA	DUSP6	biochemical_reaction	1	0	0	0	0	0	0	0	0	0	0	1
ASD	PRKCA	EP300	biochemical_reaction|protein_interaction	1	0	0	721	0	0	487	0	0	0	466	2
ASD	PRKCA	CRK	0	0	0	0	915	0	900	0	0	0	0	181	1
ASD	MAP2K1	EP300	protein_interaction	1	0	0	0	0	0	0	0	0	0	0	1
ASD	MAP2K1	DUSP6	biochemical_reaction	1	0	0	0	0	0	0	0	0	0	0	1
ASD	VEGFA	CRK	0	0	0	0	718	0	600	0	0	0	0	325	1
ASD	VEGFA	EP300	gene_regulatory_interaction	1	0	0	972	0	900	270	0	0	0	613	2
ASD	VPS35	NTRK1	protein_interaction	1	0	0	0	0	0	0	0	0	0	0	1
ASD	AR	CRK	protein_interaction	1	0	0	0	0	0	0	0	0	0	0	1
ASD	AR	EP300	gene_regulatory_interaction|biochemical_reaction|protein_interaction	1	0	0	997	0	900	873	0	0	0	793	2
ASD	PTPRB	DUSP6	biochemical_reaction	1	0	0	0	0	0	0	0	0	0	0	1
ASD	PTPRB	EP300	biochemical_reaction	1	0	0	0	0	0	0	0	0	0	0	1
ASD	CRK	NTRK1	protein_interaction	1	0	0	957	0	900	213	0	0	0	485	2
ASD	CRK	PTPN11	protein_interaction	1	0	0	962	0	900	451	0	582	0	745	2
ASD	CRK	RAC1	0	0	0	0	949	0	900	0	0	0	0	415	1
ASD	CRK	MET	protein_interaction	1	0	0	962	0	900	377	0	0	0	403	2
ASD	CRK	PRKCB	0	0	0	0	907	0	900	0	0	0	0	97	1
ASD	CRK	AGO1	protein_interaction	1	0	0	0	0	0	0	0	0	0	0	1
ASD	CRK	NTRK3	0	0	0	0	909	0	900	0	0	0	0	104	1
ASD	MAPK3	EP300	biochemical_reaction	1	0	0	714	0	0	0	0	0	0	681	2
ASD	MAPK3	DUSP6	biochemical_reaction|protein_interaction	1	0.809714	0	997	0	900	795	0	0	0	681	3
ASD	PTPN11	DUSP6	biochemical_reaction	1	0	0	0	0	0	0	0	0	0	0	1
ASD	NTRK1	EP300	biochemical_reaction	1	0	0	0	0	0	0	0	0	0	0	1
ASD	MAB21L1	PBX1	protein_interaction	1	0	63	775	0	0	754	0	0	0	66	2
ASD	NTRK3	GPRIN2	0	0	0.705414	0	0	0	0	0	0	0	0	0	1
ASD	RAC1	EP300	biochemical_reaction	1	0	0	0	0	0	0	0	0	0	0	1
ASD	BAK1	GSK3B	biochemical_reaction	1	0	0	0	0	0	0	0	0	0	0	1
ASD	ZBTB16	EP300	biochemical_reaction|protein_interaction	1	0	0	0	0	0	0	0	0	0	0	1
ASD	ZBTB16	DUSP6	gene_regulatory_interaction	1	0	0	0	0	0	0	0	0	0	0	1
ASD	PRKCB	DUSP6	biochemical_reaction	1	0	0	0	0	0	0	0	0	0	0	1
ASD	PRKCB	EP300	protein_interaction	1	0	0	0	0	0	0	0	0	0	0	1
ASD	EP300	DUSP1	gene_regulatory_interaction	1	0	0	0	0	0	0	0	0	0	0	1
ASD	EP300	AGO1	0	0	0	0	910	0	900	0	0	0	0	98	1
ASD	EP300	PTEN	0	0	0	0	764	0	0	0	0	0	0	718	1
ASD	EP300	PPM1D	biochemical_reaction	1	0	0	0	0	0	0	0	0	0	0	1
ASD	EP300	PBX1	0	0	0	0	968	0	900	0	0	0	0	657	1
ASD	EP300	GSK3B	biochemical_reaction	1	0	0	0	0	0	0	0	0	0	0	1
ASD	EP300	MET	biochemical_reaction	1	0	0	0	0	0	0	0	0	0	0	1
ASD	PTEN	DUSP6	biochemical_reaction	1	0	0	0	0	0	0	0	0	0	0	1
ASD	DUSP6	DUSP1	biochemical_reaction	1	0	0	918	0	900	0	0	789	0	758	2
ASD	DUSP6	PPM1D	biochemical_reaction	1	0	0	0	0	0	0	0	0	0	0	1
RI	EIF4E	EIF4A2	gene_regulatory_interaction|protein_interaction	1	0	0	999	0	900	491	0	0	0	989	2
RI	EIF4E	PABPC4	protein_interaction	1	0	0	843	0	0	272	0	0	0	261	2
RI	UBE2V2	UBE2N	biochemical_reaction|protein_interaction	1	0.999556	349	999	0	800	981	0	0	0	989	3
RI	UBE2V2	UBE2H	biochemical_reaction	1	0	0	960	0	900	0	0	0	0	504	2
RI	SNAP25	KCNB1	protein_interaction	1	0.847264	94	867	0	0	270	0	0	0	810	3
RI	SNAP25	BSN	0	0	0.790396	351	725	0	0	0	0	0	0	572	2
RI	SNAP25	HGS	protein_interaction	1	0	0	740	0	0	462	0	0	0	160	2
RI	CBL	SPRY1	protein_interaction	1	0	0	998	0	900	675	0	0	0	945	2
RI	CBL	UBASH3B	protein_interaction	1	0.620888	0	931	0	0	779	0	0	0	689	3
RI	CBL	HGS	biochemical_reaction	1	0	60	781	0	600	0	0	0	0	392	2
RI	CBL	SYK	biochemical_reaction|protein_interaction	1	0.999891	0	999	0	900	941	0	0	0	988	3
RI	CBL	CRK	protein_interaction	1	0.998532	42	999	0	900	913	0	0	0	989	3
RI	UTRN	SNTB2	protein_interaction	1	0.893615	0	986	0	360	462	0	0	0	937	3
RI	SLC25A3	MTCH2	protein_interaction	1	0.616167	0	0	0	0	0	0	0	0	0	2
RI	ITPR1	FKBP1A	protein_interaction	1	0	0	938	0	0	500	0	0	0	868	2
RI	ITPR1	PPP3R1	biochemical_reaction	1	0	76	733	0	650	0	0	0	0	193	2
RI	ING5	MCM6	protein_interaction	1	0.937945	0	0	0	0	0	0	0	0	0	2
RI	ING5	CDKN1A	protein_interaction	1	0.742714	0	0	0	0	0	0	0	0	0	2
RI	GRIN2B	DRD2	0	0	0.603797	0	988	0	0	0	0	0	0	987	2
RI	GRIN2B	GRIN2A	biochemical_reaction	1	0	156	975	0	900	312	0	945	0	990	2
RI	DUSP6	DUSP1	biochemical_reaction	1	0	0	918	0	900	0	0	789	0	758	2
RI	MET	GAB2	protein_interaction	1	0	0	973	0	900	270	0	0	0	662	2
RI	MET	CRK	protein_interaction	1	0	0	962	0	900	377	0	0	0	403	2
RI	MET	PTPRJ	biochemical_reaction|protein_interaction	1	0.963739	0	983	0	900	673	0	0	0	464	3
RI	KCNMA1	KCNN3	biochemical_reaction	1	0	0	943	0	800	0	0	0	0	662	2
RI	KCNMA1	KCNB1	biochemical_reaction	1	0.698339	0	0	0	0	0	0	0	0	0	2
RI	GRIN2A	GRIN3B	protein_interaction	1	0	0	925	0	800	486	0	656	0	860	2
RI	GRIN2A	GRIK3	0	0	0.833212	127	730	0	540	0	0	605	0	604	2
RI	SF3B1	PNISR	0	0	0.701007	317	770	0	0	0	0	0	0	108	2
RI	SF3B1	MYO1C	protein_interaction	1	0	0	825	0	800	96	0	0	0	0	2
RI	SF3B1	SNRPD2	protein_interaction	1	0	289	999	0	900	922	0	0	0	249	2
RI	SF3B1	SMARCA5	biochemical_reaction	1	0	113	915	0	800	0	0	0	0	503	2
RI	SYK	ITGB3	protein_interaction	1	0	0	993	0	900	270	0	0	0	914	2
RI	SYK	UBASH3B	0	0	0.999199	0	851	0	0	486	0	0	0	711	2
RI	SYK	PTPN11	biochemical_reaction	1	0	0	934	0	900	0	0	550	0	680	2
RI	SYK	GAB2	biochemical_reaction|protein_interaction	1	0	0	960	0	900	213	0	0	0	535	2
RI	SYK	SNCA	biochemical_reaction|protein_interaction	1	0	0	924	0	900	213	0	0	0	106	2
RI	SOX9	WNT1	biochemical_reaction	1	0	0	746	0	0	0	0	0	0	519	2
RI	RBFOX2	ATXN1	0	0	0.999631	0	820	0	0	463	0	0	0	672	2
RI	RBFOX2	HNRNPH2	0	0	0.685641	0	925	0	0	647	0	0	0	767	2
RI	COMMD8	COMMD3	0	0	0.991677	152	974	0	300	873	0	0	0	653	2
RI	WNT1	FZD8	biochemical_reaction|protein_interaction	1	0	0	993	0	900	462	0	0	0	625	2
RI	GRIA2	CACNG8	biochemical_reaction	1	0	127	963	0	720	0	0	0	0	70	2
RI	GRIA2	GRIP1	protein_interaction	1	0	0	999	0	900	675	0	0	0	989	2
RI	PTPN14	PTPN11	biochemical_reaction	1	0	0	928	0	900	0	0	649	0	323	2
RI	TCEANC	ATXN1	protein_interaction	1	0.68493	0	0	0	0	0	0	0	0	0	2
RI	SMARCA5	BAZ2A	protein_interaction	1	0	0	999	0	800	675	0	0	0	988	2
RI	SMARCA5	SMARCC2	protein_interaction	1	0	84	918	0	0	652	0	0	0	558	2
RI	SMARCA5	MYO1C	protein_interaction	1	0	0	899	0	800	486	0	0	0	63	2
RI	MAML1	MAML3	protein_interaction	1	0	0	875	0	800	270	0	777	0	735	2
RI	MAML1	CDK8	protein_interaction	1	0	0	919	0	600	270	0	0	0	747	2
RI	SPTLC1	ORMDL3	protein_interaction	1	0	0	987	0	900	270	0	0	0	551	2
RI	PPP1R1B	PPP3R1	biochemical_reaction|protein_interaction	1	0	0	931	0	900	0	0	0	0	232	2
RI	PPP1R1B	PPP3CA	biochemical_reaction	1	0	64	929	0	900	0	0	0	0	298	2
RI	CPSF7	ATXN1	protein_interaction	1	0.992064	0	0	0	0	0	0	0	0	0	2
RI	GSTO2	MGST1	biochemical_reaction	1	0	0	725	0	650	0	0	0	0	181	2
RI	GSTO2	GSTM1	biochemical_reaction	1	0	0	898	0	650	0	0	0	0	668	2
RI	SRPK2	HNRNPH2	protein_interaction	1	0.750902	0	0	0	0	0	0	0	0	0	2
RI	SRPK2	THRAP3	protein_interaction	1	0.701413	0	0	0	0	0	0	0	0	0	2
RI	SRPK2	BCLAF1	protein_interaction	1	0.810053	0	0	0	0	0	0	0	0	0	2
RI	MTCH2	NDUFS2	protein_interaction	1	0.914743	0	0	0	0	0	0	0	0	0	2
RI	SPEN	ATXN1	protein_interaction	1	0.867195	0	0	0	0	0	0	0	0	0	2
RI	SNX1	HGS	protein_interaction	1	0	46	899	0	0	486	0	0	0	592	2
RI	SNX1	VPS35	protein_interaction	1	0	0	999	0	900	735	0	0	0	988	2
RI	PTPN11	FGFR3	biochemical_reaction	1	0	0	965	0	900	0	0	0	0	556	2
RI	PTPN11	CRK	protein_interaction	1	0	0	962	0	900	451	0	582	0	745	2
RI	PTPN11	GAB2	biochemical_reaction|protein_interaction	1	0.983209	0	999	0	900	907	0	0	0	989	3
RI	KCTD5	CUL3	protein_interaction	1	0	0	999	0	540	834	0	0	0	982	2
RI	STRN	PPP2R1A	protein_interaction	1	0	0	999	0	0	992	0	0	0	872	2
RI	POP4	RPP25	biochemical_reaction|protein_interaction	1	0	0	999	0	900	973	0	0	0	919	2
RI	AGO1	XPO1	protein_interaction	1	0	49	895	0	0	270	0	0	0	818	2
RI	DAB2	CLTC	protein_interaction	1	0	0	931	0	600	681	0	0	0	459	2
RI	DAB2	ITGB3	protein_interaction	1	0	100	850	0	0	213	0	0	0	744	2
RI	NCALD	CLTC	protein_interaction	1	0	0	933	0	900	213	0	0	0	76	2
RI	COPS6	CUL3	protein_interaction	1	0	76	916	0	0	630	0	0	0	540	2
RI	COPS6	MNAT1	protein_interaction	1	0.958685	0	0	0	0	0	0	0	0	0	2
RI	COPS6	CKS1B	protein_interaction	1	0.957513	0	0	0	0	0	0	0	0	0	2
RI	BCLAF1	THRAP3	protein_interaction	1	0.753224	145	950	0	540	843	0	806	0	959	3
RI	GMPS	MCM6	0	0	0.993211	771	790	0	0	0	0	0	0	95	2
RI	SMARCC2	SMARCE1	protein_interaction	1	0	88	999	0	900	983	0	0	0	915	2
RI	PBX1	HOXB7	gene_regulatory_interaction|protein_interaction	1	0	0	902	0	0	270	0	0	0	454	2
RI	PBX1	HOXA1	protein_interaction	1	0	0	881	0	0	0	0	0	0	456	2
RI	PPP2R1A	PPME1	0	0	0.948204	0	999	0	900	992	0	0	0	722	2
RI	HGS	CLTC	protein_interaction	1	0	47	976	0	600	835	0	0	0	342	2
RI	HGS	VPS35	protein_interaction	1	0	49	867	0	0	270	0	0	0	530	2
RI	CRK	DDX3X	protein_interaction	1	0.736904	0	0	0	0	0	0	0	0	0	2
RI	CRK	GAB2	protein_interaction	1	0	0	950	0	900	184	0	0	0	421	2
RI	CRK	ABL2	biochemical_reaction|protein_interaction	1	0.960395	0	966	0	800	779	0	584	0	464	3
RI	FKBP1A	PPP3R1	protein_interaction	1	0	0	983	0	900	0	0	0	0	390	2
RI	FKBP1A	PPP3CA	protein_interaction	1	0	0	982	0	900	213	0	0	0	458	2
RI	DRD2	SLC6A3	protein_interaction	1	0.972938	0	997	0	800	413	0	0	0	970	3
RI	DRD2	PPP1R9B	protein_interaction	1	0.948096	0	777	0	0	486	0	0	0	405	3
RI	CDK8	THRAP3	protein_interaction	1	0	0	929	0	900	270	0	0	0	117	2
RI	SRSF11	THRAP3	protein_interaction	1	0	187	806	0	0	637	0	0	0	253	2
RI	SRSF11	PNISR	protein_interaction	1	0.964916	215	971	0	0	680	0	0	0	182	3
RI	SNCA	SLC6A3	biochemical_reaction|protein_interaction	1	0	0	999	0	900	874	0	0	0	971	2
RI	MRPL2	PHB2	protein_interaction	1	0	0	735	0	0	272	0	0	0	0	2
RI	DDX3X	XPO1	protein_interaction	1	0	88	993	0	0	207	0	0	0	988	2
RI	PPP3CA	PPP3R1	biochemical_reaction|protein_interaction	1	0.862934	72	999	385	900	981	0	0	0	989	3
RI	UBE2N	UBE2H	biochemical_reaction	1	0	0	922	0	900	0	0	824	0	595	2
RI	XPO1	PHB	protein_interaction	1	0.649003	0	0	0	0	0	0	0	0	0	2
RI	XPO1	PKIA	0	0	0.628216	0	948	0	0	927	0	0	0	279	2
RI	XPO1	YWHAG	protein_interaction	1	0	61	918	0	900	0	0	0	0	90	2
RI	PHB	PHB2	protein_interaction	1	0.963623	905	999	420	900	873	0	940	0	989	3
RI	DUSP1	CKS1B	protein_interaction	1	0	0	705	0	0	486	0	0	0	450	2
RI	MGST1	GSTM1	biochemical_reaction	1	0	0	809	0	650	0	0	0	0	430	2
RI	AKT1S1	YWHAG	protein_interaction	1	0	0	950	0	900	419	0	0	0	52	2
RI	KATNA1	CUL3	protein_interaction	1	0	0	758	0	0	491	0	0	0	194	2
RI	CKS1B	CDKN1A	protein_interaction	1	0	0	919	0	600	698	0	0	0	374	2
LI	CREBBP	E2F5	protein_interaction	1	0	0	942	0	900	213	0	0	0	150	2
LI	CREBBP	EP300	gene_regulatory_interaction|biochemical_reaction|protein_interaction	1	0.916972	100	996	0	900	799	0	957	0	989	3
LI	CREBBP	KLF13	genetic_interaction	1	0.806553	0	0	0	0	0	0	0	0	0	2
LI	EP300	MAPK3	biochemical_reaction	1	0	0	714	0	0	0	0	0	0	681	2
LI	EP300	E2F5	protein_interaction	1	0	0	956	0	900	213	0	0	0	351	2
LI	EP300	HNRNPU	protein_interaction	1	0.84028	0	866	0	0	270	0	0	0	820	3
LI	EP300	USP7	biochemical_reaction	1	0	0	784	0	600	0	0	0	0	391	2
LI	U2AF2	SRSF3	biochemical_reaction|protein_interaction	1	0	852	993	0	800	328	0	0	0	662	2
LI	U2AF2	SRPK2	protein_interaction	1	0.994817	71	950	0	0	745	0	0	0	325	3
LI	SRP9	BMI1	protein_interaction	1	0.709154	0	0	0	0	0	0	0	0	0	2
LI	UBE2V2	UBE2A	biochemical_reaction	1	0	82	981	0	900	0	0	0	0	505	2
LI	UBE2V2	UBE2H	biochemical_reaction	1	0	0	960	0	900	0	0	0	0	504	2
LI	UBE3A	UBE2A	biochemical_reaction	1	0	0	964	0	900	0	0	0	0	574	2
LI	UBE3A	BAK1	protein_interaction	1	0.681337	0	0	0	0	0	0	0	0	0	2
LI	BAK1	BCL2L11	biochemical_reaction	1	0	0	995	0	900	878	0	0	0	635	2
LI	BMI1	USP7	protein_interaction	1	0.999648	0	885	0	0	674	0	0	0	649	3
LI	MAPK3	BCL2L11	biochemical_reaction	1	0	0	940	0	800	270	0	0	0	610	2
LI	MAPK3	DUSP6	biochemical_reaction|protein_interaction	1	0.809714	0	997	0	900	795	0	0	0	681	3
LI	SRSF3	HNRNPU	protein_interaction	1	0.98546	627	809	0	0	198	0	0	0	391	3
LI	SRSF3	SRPK2	protein_interaction	1	0.85722	72	807	0	0	543	0	0	0	506	3
LI	UBE2A	UBE2H	biochemical_reaction	1	0	0	919	0	900	0	0	850	0	720	2
SRS	THRA	EP300	protein_interaction	1	0	0	749	0	600	270	0	0	0	113	2
SRS	THRA	UBE2I	protein_interaction	1	0	0	928	0	900	270	0	0	0	61	2
SRS	TCF7L2	UBE2I	protein_interaction	1	0.692415	0	0	0	0	0	0	0	0	0	2
SRS	TCF7L2	EP300	protein_interaction	1	0	0	990	0	900	462	0	0	0	523	2
SRS	MAPK3	EP300	biochemical_reaction	1	0	0	714	0	0	0	0	0	0	681	2
SRS	MAPK3	DUSP6	biochemical_reaction|protein_interaction	1	0.809714	0	997	0	900	795	0	0	0	681	3
SRS	ASXL2	PRPF40A	protein_interaction	1	0.953058	0	0	0	0	0	0	0	0	0	2
SRS	ASXL2	FOXK1	protein_interaction	1	0	0	935	0	600	681	0	0	0	518	2
SRS	MED13L	CDK19	0	0	0.968453	0	997	0	800	873	0	0	0	607	2
SRS	MED13L	EP300	0	0	0.76097	0	828	0	600	0	0	0	0	76	2
SRS	AR	UBE2I	biochemical_reaction|genetic_interaction|protein_interaction	1	0	0	984	0	900	679	0	0	0	544	2
SRS	AR	EP300	gene_regulatory_interaction|biochemical_reaction|protein_interaction	1	0	0	997	0	900	873	0	0	0	793	2
SRS	SIN3A	BRMS1L	protein_interaction	1	0	0	943	0	540	270	0	0	0	588	2
SRS	SIN3A	FOXK1	protein_interaction	1	0	183	743	0	0	269	0	0	0	588	2
SRS	CDK8	EP300	biochemical_reaction	1	0	0	788	0	600	0	0	0	0	408	2
SRS	CDK8	CDK19	biochemical_reaction	1	0	0	973	0	800	871	0	980	0	868	2
SRS	CREBBP	UBE2I	biochemical_reaction|protein_interaction	1	0	0	980	0	900	732	0	0	0	194	2
SRS	CREBBP	EP300	gene_regulatory_interaction|biochemical_reaction|protein_interaction	1	0.916972	100	996	0	900	799	0	957	0	989	3
SRS	MEF2C	EP300	genetic_interaction|protein_interaction	1	0.880441	0	979	0	900	486	0	0	0	578	3
SRS	MEF2C	UBE2I	protein_interaction	1	0	0	926	0	900	270	0	0	0	73	2
SRS	SMAD4	UBE2I	biochemical_reaction|protein_interaction	1	0.991441	0	990	0	900	692	0	0	0	684	3
SRS	SMAD4	EP300	protein_interaction	1	0	0	999	0	900	874	0	0	0	986	2
SRS	EP300	UBE2I	biochemical_reaction|protein_interaction	1	0	0	981	0	900	678	0	0	0	390	2
SRS	UBE2I	PRPF40A	protein_interaction	1	0.889808	0	0	0	0	0	0	0	0	0	2
¹ Phenotype subgraph
