# Supplementary material for: MicroRNA and MicroRNA-Target Variants Associated with Autism Spectrum Disorder and Related Disorders
Source: Genes (Basel). 2022 Jul 26;13(8):1329. doi: 10.3390/genes13081329 (PMC9329941; doi:10.3390/genes13081329)
Supplement: Supplementary file 1 [file genes-13-01329-s001.zip › SuppTables/Table S2 Previously implicated NDD Genes.xlsx]

## Sheet: S2
Table S2 Previously implicated NDD Genes
Table S2a Database Sources and Label Summary
List	Gene	Description	Reference
ADHD_evidence	354	ADHDgene database	[1]
ASD_High	397	High confidence SFARI autism risk genes (syndromic or gene score ≤ 2)	https://gene.sfari.org/database/human-gene/
ASD_Low	433	Low SFARI autism risk genes (gene score > 2)	https://gene.sfari.org/database/human-gene/
OtherNeuro	233	A review paper of neuropsychiatric disorders.	[2]
NDD_all	1253
Reference
1	Zhang LY, Chang SH, Li Z, Zhang KL, Du Y, Ott J, Wang J: ADHDgene: a genetic database for attention deficit hyperactivity disorder. Nucleic Acids Research 2012, 40:D1003-D1009.
2	Willsey AJ, Morris MT, Wang S, Willsey HR, Sun NW, Teerikorpi N, Baum TB, Cagney G, Bender KJ, Desai TA, et al: The Psychiatric Cell Map Initiative: A Convergent Systems Biological Approach to Illuminating Key Molecular Pathways in Neuropsychiatric Disorders. Cell 2018, 174:505-520.
Table A2b List of Genes from previous studies
gene_symbol	gene_description	entrez_id	ensembl_gene_id	hgnc_id	ADHD_evidence	ASD_High	ASD_Low	other_Neuro
AANAT	aralkylamine N-acetyltransferase	15	ENSG00000129673	HGNC:19	1	0	0	0
ABAT	4-aminobutyrate aminotransferase	18	ENSG00000183044	HGNC:23	0	0	1	0
ABCA10	ATP binding cassette subfamily A member 10	10349	ENSG00000154263	HGNC:30	0	0	1	0
ABCA13	ATP binding cassette subfamily A member 13	154664	ENSG00000179869	HGNC:14638	0	0	1	0
ABCA7	ATP binding cassette subfamily A member 7	10347	ENSG00000064687	HGNC:37	0	0	1	0
ACE	angiotensin I converting enzyme	1636	ENSG00000159640	HGNC:2707	0	0	1	0
ACHE	acetylcholinesterase (Cartwright blood group)	43	ENSG00000087085	HGNC:108	0	1	0	0
ACTN4	actinin alpha 4	81	ENSG00000130402	HGNC:166	0	0	1	0
ADA	adenosine deaminase	100	ENSG00000196839	HGNC:186	0	1	0	0
ADCY3	adenylate cyclase 3	109	ENSG00000138031	HGNC:234	0	1	0	0
ADCY5	adenylate cyclase 5	111	ENSG00000173175	HGNC:236	0	0	1	0
ADGRA3	adhesion G protein-coupled receptor A3	166647	ENSG00000152990	HGNC:13839	1	0	0	0
ADGRL3	adhesion G protein-coupled receptor L3	23284	ENSG00000150471	HGNC:20974	1	0	0	0
ADK	adenosine kinase	132	ENSG00000156110	HGNC:257	0	0	1	0
ADNP	activity dependent neuroprotector homeobox	23394	ENSG00000101126	HGNC:15766	0	1	0	1
ADORA2A	adenosine A2a receptor	135	ENSG00000128271	HGNC:263	0	0	1	0
ADORA3	adenosine A3 receptor	140	ENSG00000282608	HGNC:268	0	0	1	0
ADRA1A	adrenoceptor alpha 1A	148	ENSG00000120907	HGNC:277	1	0	0	0
ADRA1B	adrenoceptor alpha 1B	147	ENSG00000170214	HGNC:278	1	0	0	0
ADRA1D	adrenoceptor alpha 1D	146	ENSG00000171873	HGNC:280	1	0	0	0
ADRA2A	adrenoceptor alpha 2A	150	ENSG00000150594	HGNC:281	1	0	0	0
ADRA2B	adrenoceptor alpha 2B	151	ENSG00000274286	HGNC:282	1	0	0	0
ADRA2C	adrenoceptor alpha 2C	152	ENSG00000184160	HGNC:283	1	0	0	0
ADRB1	adrenoceptor beta 1	153	ENSG00000043591	HGNC:285	1	0	0	0
ADRB2	adrenoceptor beta 2	154	ENSG00000169252	HGNC:286	1	0	1	0
ADRB3	adrenoceptor beta 3	155	ENSG00000188778	HGNC:288	1	0	0	0
ADSL	adenylosuccinate lyase	158	ENSG00000239900	HGNC:291	0	1	0	0
ADSS2	adenylosuccinate synthase 2	159	ENSG00000035687	HGNC:292	0	0	1	0
AFF2	AF4/FMR2 family member 2	2334	ENSG00000155966	HGNC:3776	0	1	0	0
AGAP1	ArfGAP with GTPase domain, ankyrin repeat and PH domain 1	116987	ENSG00000157985	HGNC:16922	0	0	1	0
AGAP2	ArfGAP with GTPase domain, ankyrin repeat and PH domain 2	116986	ENSG00000135439	HGNC:16921	0	1	0	0
AGBL1	ATP/GTP binding protein like 1	123624	ENSG00000273540	HGNC:26504	1	0	0	0
AGBL4	ATP/GTP binding protein like 4	84871	ENSG00000186094	HGNC:25892	0	0	1	0
AGMO	alkylglycerol monooxygenase	392636	ENSG00000187546	HGNC:33784	0	0	1	0
AGO1	argonaute RISC component 1	26523	ENSG00000092847	HGNC:3262	0	1	0	0
AGO3	argonaute RISC catalytic component 3	192669	ENSG00000126070	HGNC:18421	0	0	1	0
AGO4	argonaute RISC component 4	192670	ENSG00000134698	HGNC:18424	0	1	0	0
AGTR2	angiotensin II receptor type 2	186	ENSG00000180772	HGNC:338	0	0	1	0
AHDC1	AT-hook DNA binding motif containing 1	27245	ENSG00000126705	HGNC:25230	0	1	0	1
AK8	adenylate kinase 8	158067	ENSG00000165695	HGNC:26526	1	0	0	0
AKAP9	A-kinase anchoring protein 9	10142	ENSG00000127914	HGNC:379	0	1	0	0
AKT3	AKT serine/threonine kinase 3	10000	ENSG00000117020	HGNC:393	0	0	0	1
ALDH5A1	aldehyde dehydrogenase 5 family member A1	7915	ENSG00000112294	HGNC:408	0	1	0	0
ALG6	ALG6 alpha-1,3-glucosyltransferase	29929	ENSG00000088035	HGNC:23157	0	1	0	0
AMPD1	adenosine monophosphate deaminase 1	270	ENSG00000116748	HGNC:468	0	1	0	0
AMT	aminomethyltransferase	275	ENSG00000145020	HGNC:473	0	1	0	0
ANK2	ankyrin 2	287	ENSG00000145362	HGNC:493	0	1	0	0
ANK3	ankyrin 3	288	ENSG00000151150	HGNC:494	1	1	0	0
ANKRD11	ankyrin repeat domain 11	29123	ENSG00000167522	HGNC:21316	0	1	0	1
ANKS1B	ankyrin repeat and sterile alpha motif domain containing 1B	56899	ENSG00000185046	HGNC:24600	0	1	0	0
ANO5	anoctamin 5	203859	ENSG00000171714	HGNC:27337	1	0	0	0
ANXA1	annexin A1	301	ENSG00000135046	HGNC:533	0	1	0	0
AP3S2	adaptor related protein complex 3 subunit sigma 2	10239	ENSG00000157823	HGNC:571	0	0	0	1
APBA2	amyloid beta precursor protein binding family A member 2	321	ENSG00000034053	HGNC:579	0	0	1	0
APBB1	amyloid beta precursor protein binding family B member 1	322	ENSG00000166313	HGNC:581	0	1	0	0
APH1A	aph-1 homolog A, gamma-secretase subunit	51107	ENSG00000117362	HGNC:29509	0	1	0	0
AR	androgen receptor	367	ENSG00000169083	HGNC:644	0	0	1	0
ARHGAP11B	Rho GTPase activating protein 11B	89839	ENSG00000285077	HGNC:15782	0	0	1	0
ARHGAP32	Rho GTPase activating protein 32	9743	ENSG00000134909	HGNC:17399	0	0	1	0
ARHGAP5	Rho GTPase activating protein 5	394	ENSG00000100852	HGNC:675	0	0	1	0
ARHGEF10	Rho guanine nucleotide exchange factor 10	9639	ENSG00000104728	HGNC:14103	0	0	1	0
ARHGEF9	Cdc42 guanine nucleotide exchange factor 9	23229	ENSG00000131089	HGNC:14561	0	1	0	1
ARID1B	AT-rich interaction domain 1B	57492	ENSG00000049618	HGNC:18040	0	1	0	1
ARID2	AT-rich interaction domain 2	196528	ENSG00000189079	HGNC:18037	0	1	0	0
ARIH1	ariadne RBR E3 ubiquitin protein ligase 1	25820	ENSG00000166233	HGNC:689	0	0	0	1
ARNT2	aryl hydrocarbon receptor nuclear translocator 2	9915	ENSG00000172379	HGNC:16876	0	0	1	0
ARRB1	arrestin beta 1	408	ENSG00000137486	HGNC:711	1	0	0	0
ARRB2	arrestin beta 2	409	ENSG00000141480	HGNC:712	1	0	0	0
ARSB	arylsulfatase B	411	ENSG00000113273	HGNC:714	1	0	0	0
ARVCF	ARVCF delta catenin family member	421	ENSG00000099889	HGNC:728	1	0	0	0
ARX	aristaless related homeobox	170302	ENSG00000004848	HGNC:18060	0	1	0	0
AS3MT	arsenite methyltransferase	57412	ENSG00000214435	HGNC:17452	1	0	0	0
ASAP2	ArfGAP with SH3 domain, ankyrin repeat and PH domain 2	8853	ENSG00000151693	HGNC:2721	0	1	0	0
ASB14	ankyrin repeat and SOCS box containing 14	142686	ENSG00000239388	HGNC:19766	0	0	1	0
ASH1L	ASH1 like histone lysine methyltransferase	55870	ENSG00000116539	HGNC:19088	0	1	0	0
ASIC2	acid sensing ion channel subunit 2	40	ENSG00000108684	HGNC:99	0	0	0	1
ASMT	acetylserotonin O-methyltransferase	438	ENSG00000196433	HGNC:750	1	0	1	0
ASPM	abnormal spindle microtubule assembly	259266	ENSG00000066279	HGNC:19048	0	1	0	0
ASTN2	astrotactin 2	23245	ENSG00000148219	HGNC:17021	1	1	0	0
ASXL1	ASXL transcriptional regulator 1	171023	ENSG00000171456	HGNC:18318	0	0	0	1
ASXL3	ASXL transcriptional regulator 3	80816	ENSG00000141431	HGNC:29357	0	1	0	1
ATP10A	ATPase phospholipid transporting 10A (putative)	57194	ENSG00000206190	HGNC:13542	0	1	0	0
ATP11A	ATPase phospholipid transporting 11A	23250	ENSG00000068650	HGNC:13552	1	0	0	0
ATP1A1	ATPase Na+/K+ transporting subunit alpha 1	476	ENSG00000163399	HGNC:799	0	1	0	0
ATP1A3	ATPase Na+/K+ transporting subunit alpha 3	478	ENSG00000105409	HGNC:801	0	1	0	0
ATP2B2	ATPase plasma membrane Ca2+ transporting 2	491	ENSG00000157087	HGNC:815	0	1	0	0
ATP2B3	ATPase plasma membrane Ca2+ transporting 3	492	ENSG00000067842	HGNC:816	1	0	0	0
ATP2C2	ATPase secretory pathway Ca2+ transporting 2	9914	ENSG00000064270	HGNC:29103	1	0	0	0
ATP6V0A2	ATPase H+ transporting V0 subunit a2	23545	ENSG00000185344	HGNC:18481	0	0	1	0
ATRX	ATRX chromatin remodeler	546	ENSG00000085224	HGNC:886	0	1	0	0
ATXN1	ataxin 1	6310	ENSG00000124788	HGNC:10548	1	0	0	0
ATXN2	ataxin 2	6311	ENSG00000204842	HGNC:10555	1	0	0	0
AUTS2	activator of transcription and developmental regulator AUTS2	26053	ENSG00000158321	HGNC:14262	0	1	0	1
AVPR1A	arginine vasopressin receptor 1A	552	ENSG00000166148	HGNC:895	0	1	0	0
AVPR1B	arginine vasopressin receptor 1B	553	ENSG00000198049	HGNC:896	0	0	1	0
AZGP1	alpha-2-glycoprotein 1, zinc-binding	563	ENSG00000160862	HGNC:910	0	0	1	0
BABAM2	BRISC and BRCA1 A complex member 2	9577	ENSG00000158019	HGNC:1106	1	0	0	0
BAIAP2	BAR/IMD domain containing adaptor protein 2	10458	ENSG00000175866	HGNC:947	1	0	0	0
BAZ2B	bromodomain adjacent to zinc finger domain 2B	29994	ENSG00000123636	HGNC:963	0	1	0	0
BBS4	Bardet-Biedl syndrome 4	585	ENSG00000140463	HGNC:969	0	0	1	0
BCAS1	breast carcinoma amplified sequence 1	8537	ENSG00000064787	HGNC:974	0	0	1	0
BCHE	butyrylcholinesterase	590	ENSG00000114200	HGNC:983	1	0	0	0
BCKDK	branched chain keto acid dehydrogenase kinase	10295	ENSG00000103507	HGNC:16902	0	1	0	0
BCL11A	BAF chromatin remodeling complex subunit BCL11A	53335	ENSG00000119866	HGNC:13221	1	1	0	1
BDNF	brain derived neurotrophic factor	627	ENSG00000176697	HGNC:1033	1	0	0	0
BICDL1	BICD family like cargo adaptor 1	92558	ENSG00000135127	HGNC:28095	0	0	1	0
BIRC6	baculoviral IAP repeat containing 6	57448	ENSG00000115760	HGNC:13516	0	0	1	0
BMPR1B	bone morphogenetic protein receptor type 1B	658	ENSG00000138696	HGNC:1077	1	0	0	0
BRAF	B-Raf proto-oncogene, serine/threonine kinase	673	ENSG00000157764	HGNC:1097	0	1	0	1
BRCA2	BRCA2 DNA repair associated	675	ENSG00000139618	HGNC:1101	0	0	1	0
BRD4	bromodomain containing 4	23476	ENSG00000141867	HGNC:13575	0	0	1	0
BRPF1	bromodomain and PHD finger containing 1	7862	ENSG00000156983	HGNC:14255	0	0	0	1
BRSK2	BR serine/threonine kinase 2	9024	ENSG00000174672	HGNC:11405	0	1	0	0
BST1	bone marrow stromal cell antigen 1	683	ENSG00000109743	HGNC:1118	0	0	1	0
BTAF1	B-TFIID TATA-box binding protein associated factor 1	9044	ENSG00000095564	HGNC:17307	0	1	0	0
BTRC	beta-transducin repeat containing E3 ubiquitin protein ligase	8945	ENSG00000166167	HGNC:1144	0	0	1	0
C15orf62	chromosome 15 open reading frame 62	643338	ENSG00000188277	HGNC:34489	0	0	1	0
C4B	complement C4B (Chido blood group)	721	ENSG00000224389	HGNC:1324	0	0	1	0
CA5B	carbonic anhydrase 5B	11238	ENSG00000169239	HGNC:1378	0	0	0	1
CA6	carbonic anhydrase 6	765	ENSG00000131686	HGNC:1380	0	0	1	0
CACNA1B	calcium voltage-gated channel subunit alpha1 B	774	ENSG00000148408	HGNC:1389	0	0	1	0
CACNA1C	calcium voltage-gated channel subunit alpha1 C	775	ENSG00000151067	HGNC:1390	1	1	0	0
CACNA1D	calcium voltage-gated channel subunit alpha1 D	776	ENSG00000157388	HGNC:1391	0	1	0	0
CACNA1E	calcium voltage-gated channel subunit alpha1 E	777	ENSG00000198216	HGNC:1392	0	1	0	0
CACNA1F	calcium voltage-gated channel subunit alpha1 F	778	ENSG00000102001	HGNC:1393	0	0	1	0
CACNA1G	calcium voltage-gated channel subunit alpha1 G	8913	ENSG00000006283	HGNC:1394	0	0	1	0
CACNA1H	calcium voltage-gated channel subunit alpha1 H	8912	ENSG00000196557	HGNC:1395	0	1	0	0
CACNA1I	calcium voltage-gated channel subunit alpha1 I	8911	ENSG00000100346	HGNC:1396	0	0	1	0
CACNA2D1	calcium voltage-gated channel auxiliary subunit alpha2delta 1	781	ENSG00000153956	HGNC:1399	0	0	1	0
CACNA2D3	calcium voltage-gated channel auxiliary subunit alpha2delta 3	55799	ENSG00000157445	HGNC:15460	0	1	0	0
CACNB2	calcium voltage-gated channel auxiliary subunit beta 2	783	ENSG00000165995	HGNC:1402	1	1	0	0
CADM1	cell adhesion molecule 1	23705	ENSG00000182985	HGNC:5951	0	0	1	0
CADM2	cell adhesion molecule 2	253559	ENSG00000175161	HGNC:29849	1	0	1	0
CADPS	calcium dependent secretion activator	8618	ENSG00000163618	HGNC:1426	0	0	1	0
CADPS2	calcium dependent secretion activator 2	93664	ENSG00000081803	HGNC:16018	0	0	1	0
CALHM6	calcium homeostasis modulator family member 6	441168	ENSG00000188820	HGNC:33391	0	0	0	1
CALY	calcyon neuron specific vesicular protein	50632	ENSG00000130643	HGNC:17938	1	0	0	0
CAMK1D	calcium/calmodulin dependent protein kinase ID	57118	ENSG00000183049	HGNC:19341	1	0	0	0
CAMK2A	calcium/calmodulin dependent protein kinase II alpha	815	ENSG00000070808	HGNC:1460	0	1	0	1
CAMK4	calcium/calmodulin dependent protein kinase IV	814	ENSG00000152495	HGNC:1464	0	0	1	0
CAPN12	calpain 12	147968	ENSG00000182472	HGNC:13249	0	0	1	0
CAPRIN1	cell cycle associated protein 1	4076	ENSG00000135387	HGNC:6743	0	1	0	0
CARD11	caspase recruitment domain family member 11	84433	ENSG00000198286	HGNC:16393	0	0	1	0
CASC4	cancer susceptibility 4	113201	ENSG00000166734	HGNC:24892	0	0	1	0
CASK	calcium/calmodulin dependent serine protein kinase	8573	ENSG00000147044	HGNC:1497	0	1	0	1
CASZ1	castor zinc finger 1	54897	ENSG00000130940	HGNC:26002	0	1	0	0
CBL	Cbl proto-oncogene	867	ENSG00000110395	HGNC:1541	0	0	0	1
CC2D1A	coiled-coil and C2 domain containing 1A	54862	ENSG00000132024	HGNC:30237	0	1	0	0
CCDC88C	coiled-coil domain containing 88C	440193	ENSG00000015133	HGNC:19967	0	0	1	0
CCDC91	coiled-coil domain containing 91	55297	ENSG00000123106	HGNC:24855	0	0	1	0
CCIN	calicin	881	ENSG00000185972	HGNC:1568	0	0	1	0
CCNG1	cyclin G1	900	ENSG00000113328	HGNC:1592	0	1	0	0
CCNK	cyclin K	8812	ENSG00000090061	HGNC:1596	0	1	0	0
CCSER1	coiled-coil serine rich protein 1	401145	ENSG00000184305	HGNC:29349	1	0	1	0
CCT4	chaperonin containing TCP1 subunit 4	10575	ENSG00000115484	HGNC:1617	0	1	0	0
CD276	CD276 molecule	80381	ENSG00000103855	HGNC:19137	0	0	1	0
CD38	CD38 molecule	952	ENSG00000004468	HGNC:1667	0	0	1	0
CD99L2	CD99 molecule like 2	83692	ENSG00000102181	HGNC:18237	0	0	1	0
CDC42BPB	CDC42 binding protein kinase beta	9578	ENSG00000198752	HGNC:1738	0	1	0	0
CDH10	cadherin 10	1008	ENSG00000040731	HGNC:1749	0	0	1	0
CDH11	cadherin 11	1009	ENSG00000140937	HGNC:1750	0	0	1	0
CDH13	cadherin 13	1012	ENSG00000140945	HGNC:1753	1	1	0	0
CDH22	cadherin 22	64405	ENSG00000149654	HGNC:13251	0	0	1	0
CDH23	cadherin related 23	64072	ENSG00000107736	HGNC:13733	1	0	0	0
CDH8	cadherin 8	1006	ENSG00000150394	HGNC:1767	0	0	1	0
CDH9	cadherin 9	1007	ENSG00000113100	HGNC:1768	0	0	1	0
CDK13	cyclin dependent kinase 13	8621	ENSG00000065883	HGNC:1733	0	0	0	1
CDK20	cyclin dependent kinase 20	23552	ENSG00000156345	HGNC:21420	1	0	0	0
CDK8	cyclin dependent kinase 8	1024	ENSG00000132964	HGNC:1779	0	1	0	0
CDKL5	cyclin dependent kinase like 5	6792	ENSG00000008086	HGNC:11411	0	1	0	1
CECR2	CECR2 histone acetyl-lysine reader	27443	ENSG00000099954	HGNC:1840	0	0	1	0
CELF4	CUGBP Elav-like family member 4	56853	ENSG00000101489	HGNC:14015	0	1	0	0
CELF6	CUGBP Elav-like family member 6	60677	ENSG00000140488	HGNC:14059	0	0	1	0
CEP112	centrosomal protein 112	201134	ENSG00000154240	HGNC:28514	1	0	0	0
CEP135	centrosomal protein 135	9662	ENSG00000174799	HGNC:29086	0	1	0	0
CEP290	centrosomal protein 290	80184	ENSG00000198707	HGNC:29021	0	1	0	0
CEP41	centrosomal protein 41	95681	ENSG00000106477	HGNC:12370	0	1	0	0
CERT1	ceramide transporter 1	10087	ENSG00000113163	HGNC:2205	0	0	0	1
CFAP221	cilia and flagella associated protein 221	200373	ENSG00000163075	HGNC:33720	1	0	0	0
CFAP43	cilia and flagella associated protein 43	80217	ENSG00000197748	HGNC:26684	1	0	0	0
CGNL1	cingulin like 1	84952	ENSG00000128849	HGNC:25931	0	1	0	0
CHAMP1	chromosome alignment maintaining phosphoprotein 1	283489	ENSG00000198824	HGNC:20311	0	0	0	1
CHD1	chromodomain helicase DNA binding protein 1	1105	ENSG00000153922	HGNC:1915	0	1	0	0
CHD2	chromodomain helicase DNA binding protein 2	1106	ENSG00000173575	HGNC:1917	0	1	0	1
CHD3	chromodomain helicase DNA binding protein 3	1107	ENSG00000170004	HGNC:1918	0	1	0	1
CHD4	chromodomain helicase DNA binding protein 4	1108	ENSG00000111642	HGNC:1919	0	0	0	1
CHD7	chromodomain helicase DNA binding protein 7	55636	ENSG00000171316	HGNC:20626	0	1	0	0
CHD8	chromodomain helicase DNA binding protein 8	57680	ENSG00000100888	HGNC:20153	0	1	0	0
CHMP1A	charged multivesicular body protein 1A	5119	ENSG00000131165	HGNC:8740	0	1	0	0
CHMP2A	charged multivesicular body protein 2A	27243	ENSG00000130724	HGNC:30216	0	0	0	1
CHMP7	charged multivesicular body protein 7	91782	ENSG00000147457	HGNC:28439	1	0	0	0
CHRM3	cholinergic receptor muscarinic 3	1131	ENSG00000133019	HGNC:1952	0	0	1	0
CHRNA3	cholinergic receptor nicotinic alpha 3 subunit	1136	ENSG00000080644	HGNC:1957	1	0	0	0
CHRNA4	cholinergic receptor nicotinic alpha 4 subunit	1137	ENSG00000101204	HGNC:1958	1	0	0	0
CHRNA7	cholinergic receptor nicotinic alpha 7 subunit	1139	ENSG00000175344	HGNC:1960	1	1	0	0
CHRNB3	cholinergic receptor nicotinic beta 3 subunit	1142	ENSG00000147432	HGNC:1963	0	0	1	0
CIB2	calcium and integrin binding family member 2	10518	ENSG00000136425	HGNC:24579	0	1	0	0
CIC	capicua transcriptional repressor	23152	ENSG00000079432	HGNC:14214	0	1	0	0
CIDEC	cell death inducing DFFA like effector c	63924	ENSG00000187288	HGNC:24229	0	0	0	1
CLASP1	cytoplasmic linker associated protein 1	23332	ENSG00000074054	HGNC:17088	0	1	0	0
CLASP2	cytoplasmic linker associated protein 2	23122	ENSG00000163539	HGNC:17078	1	0	0	0
CLN8	CLN8 transmembrane ER and ERGIC protein	2055	ENSG00000182372	HGNC:2079	0	0	1	0
CLOCK	clock circadian regulator	9575	ENSG00000134852	HGNC:2082	1	0	0	0
CLTC	clathrin heavy chain	1213	ENSG00000141367	HGNC:2092	0	0	0	1
CLTCL1	clathrin heavy chain like 1	8218	ENSG00000070371	HGNC:2093	0	0	1	0
CLYBL	citrate lyase beta like	171425	ENSG00000125246	HGNC:18355	1	0	0	0
CMIP	c-Maf inducing protein	80790	ENSG00000153815	HGNC:24319	0	0	1	0
CMPK2	cytidine/uridine monophosphate kinase 2	129607	ENSG00000134326	HGNC:27015	0	0	1	0
CMTM8	CKLF like MARVEL transmembrane domain containing 8	152189	ENSG00000170293	HGNC:19179	1	0	0	0
CNGB3	cyclic nucleotide gated channel subunit beta 3	54714	ENSG00000170289	HGNC:2153	0	0	1	0
CNKSR2	connector enhancer of kinase suppressor of Ras 2	22866	ENSG00000149970	HGNC:19701	0	1	0	1
CNMD	chondromodulin	11061	ENSG00000136110	HGNC:17005	1	0	0	0
CNOT3	CCR4-NOT transcription complex subunit 3	4849	ENSG00000088038	HGNC:7879	0	1	0	1
CNR1	cannabinoid receptor 1	1268	ENSG00000118432	HGNC:2159	1	1	0	0
CNTF	ciliary neurotrophic factor	1270	ENSG00000242689	HGNC:2169	1	0	0	0
CNTFR	ciliary neurotrophic factor receptor	1271	ENSG00000122756	HGNC:2170	1	0	0	0
CNTN3	contactin 3	5067	ENSG00000113805	HGNC:2173	0	0	1	0
CNTN4	contactin 4	152330	ENSG00000144619	HGNC:2174	1	1	0	0
CNTN5	contactin 5	53942	ENSG00000149972	HGNC:2175	1	1	0	0
CNTN6	contactin 6	27255	ENSG00000134115	HGNC:2176	0	1	0	0
CNTNAP2	contactin associated protein 2	26047	ENSG00000174469	HGNC:13830	0	1	0	0
CNTNAP3	contactin associated protein family member 3	79937	ENSG00000106714	HGNC:13834	0	1	0	0
CNTNAP4	contactin associated protein family member 4	85445	ENSG00000152910	HGNC:18747	0	1	0	0
CNTNAP5	contactin associated protein family member 5	129684	ENSG00000155052	HGNC:18748	0	0	1	0
COL23A1	collagen type XXIII alpha 1 chain	91522	ENSG00000050767	HGNC:22990	0	0	0	1
COL28A1	collagen type XXVIII alpha 1 chain	340267	ENSG00000215018	HGNC:22442	0	0	1	0
COMT	catechol-O-methyltransferase	1312	ENSG00000093010	HGNC:2228	1	0	0	0
COX7B2	cytochrome c oxidase subunit 7B2	170712	ENSG00000170516	HGNC:24381	1	0	0	0
CPEB4	cytoplasmic polyadenylation element binding protein 4	80315	ENSG00000113742	HGNC:21747	0	1	0	0
CPLX1	complexin 1	10815	ENSG00000168993	HGNC:2309	1	0	0	0
CPLX2	complexin 2	10814	ENSG00000145920	HGNC:2310	1	0	0	0
CPLX4	complexin 4	339302	ENSG00000166569	HGNC:24330	1	0	0	0
CPT2	carnitine palmitoyltransferase 2	1376	ENSG00000157184	HGNC:2330	0	0	1	0
CRCT1	cysteine rich C-terminal 1	54544	ENSG00000169509	HGNC:29875	0	0	0	1
CREB5	cAMP responsive element binding protein 5	9586	ENSG00000146592	HGNC:16844	1	0	0	0
CREBBP	CREB binding protein	1387	ENSG00000005339	HGNC:2348	0	1	0	1
CRYGC	crystallin gamma C	1420	ENSG00000163254	HGNC:2410	1	0	0	0
CSMD1	CUB and Sushi multiple domains 1	64478	ENSG00000183117	HGNC:14026	0	0	1	0
CSMD2	CUB and Sushi multiple domains 2	114784	ENSG00000121904	HGNC:19290	1	0	0	0
CSNK1E	casein kinase 1 epsilon	1454	ENSG00000213923	HGNC:2453	1	0	1	0
CSNK2A1	casein kinase 2 alpha 1	1457	ENSG00000101266	HGNC:2457	0	0	0	1
CSNK2B	casein kinase 2 beta	1460	ENSG00000204435	HGNC:2460	0	0	0	1
CTCF	CCCTC-binding factor	10664	ENSG00000102974	HGNC:13723	0	1	0	1
CTNNA2	catenin alpha 2	1496	ENSG00000066032	HGNC:2510	1	1	0	0
CTNNA3	catenin alpha 3	29119	ENSG00000183230	HGNC:2511	0	0	1	0
CTNNB1	catenin beta 1	1499	ENSG00000168036	HGNC:2514	0	1	0	1
CTNND2	catenin delta 2	1501	ENSG00000169862	HGNC:2516	0	1	0	0
CTTNBP2	cortactin binding protein 2	83992	ENSG00000077063	HGNC:15679	0	1	0	0
CUL3	cullin 3	8452	ENSG00000036257	HGNC:2553	0	1	0	1
CUL7	cullin 7	9820	ENSG00000044090	HGNC:21024	0	1	0	0
CUX1	cut like homeobox 1	1523	ENSG00000257923	HGNC:2557	0	1	0	0
CUX2	cut like homeobox 2	23316	ENSG00000111249	HGNC:19347	0	1	0	0
CX3CR1	C-X3-C motif chemokine receptor 1	1524	ENSG00000168329	HGNC:2558	0	0	1	0
CYFIP1	cytoplasmic FMR1 interacting protein 1	23191	ENSG00000273749	HGNC:13759	0	1	0	0
CYLC2	cylicin 2	1539	ENSG00000155833	HGNC:2583	0	0	1	0
CYP11B1	cytochrome P450 family 11 subfamily B member 1	1584	ENSG00000160882	HGNC:2591	0	0	1	0
CYP27C1	cytochrome P450 family 27 subfamily C member 1	339761	ENSG00000186684	HGNC:33480	0	0	0	1
DACT1	dishevelled binding antagonist of beta catenin 1	51339	ENSG00000165617	HGNC:17748	1	0	0	0
DAGLA	diacylglycerol lipase alpha	747	ENSG00000134780	HGNC:1165	0	0	1	0
DAPP1	dual adaptor of phosphotyrosine and 3-phosphoinositides 1	27071	ENSG00000070190	HGNC:16500	0	1	0	0
DBH	dopamine beta-hydroxylase	1621	ENSG00000123454	HGNC:2689	1	0	0	0
DCDC2	doublecortin domain containing 2	51473	ENSG00000146038	HGNC:18141	1	0	0	0
DCLK1	doublecortin like kinase 1	9201	ENSG00000133083	HGNC:2700	1	0	0	0
DCLK2	doublecortin like kinase 2	166614	ENSG00000170390	HGNC:19002	1	0	0	0
DCX	doublecortin	1641	ENSG00000077279	HGNC:2714	0	0	0	1
DDC	dopa decarboxylase	1644	ENSG00000132437	HGNC:2719	1	0	1	0
DDX3X	DEAD-box helicase 3 X-linked	1654	ENSG00000215301	HGNC:2745	0	1	0	1
DDX53	DEAD-box helicase 53	168400	ENSG00000184735	HGNC:20083	0	0	1	0
DEAF1	DEAF1 transcription factor	10522	ENSG00000177030	HGNC:14677	0	1	0	0
DENND3	DENN domain containing 3	22898	ENSG00000105339	HGNC:29134	1	0	0	0
DENR	density regulated re-initiation and release factor	8562	ENSG00000139726	HGNC:2769	0	1	0	0
DGKH	diacylglycerol kinase eta	160851	ENSG00000102780	HGNC:2854	1	0	0	0
DHCR7	7-dehydrocholesterol reductase	1717	ENSG00000172893	HGNC:2860	1	1	0	0
DIP2A	disco interacting protein 2 homolog A	23181	ENSG00000160305	HGNC:17217	0	1	0	0
DIP2C	disco interacting protein 2 homolog C	22982	ENSG00000151240	HGNC:29150	0	1	0	0
DIPK2A	divergent protein kinase domain 2A	205428	ENSG00000181744	HGNC:28490	0	0	1	0
DIRAS2	DIRAS family GTPase 2	54769	ENSG00000165023	HGNC:19323	1	0	0	0
DISC1	DISC1 scaffold protein	27185	ENSG00000162946	HGNC:2888	1	1	0	0
DIXDC1	DIX domain containing 1	85458	ENSG00000150764	HGNC:23695	0	0	1	0
DLEU2	deleted in lymphocytic leukemia 2	8847	ENSG00000231607	HGNC:13748	1	0	0	0
DLG1	discs large MAGUK scaffold protein 1	1739	ENSG00000075711	HGNC:2900	0	0	1	0
DLG2	discs large MAGUK scaffold protein 2	1740	ENSG00000150672	HGNC:2901	0	1	0	0
DLG4	discs large MAGUK scaffold protein 4	1742	ENSG00000132535	HGNC:2903	0	1	0	0
DLGAP1	DLG associated protein 1	9229	ENSG00000170579	HGNC:2905	0	1	0	0
DLGAP2	DLG associated protein 2	9228	ENSG00000198010	HGNC:2906	0	0	1	0
DLGAP3	DLG associated protein 3	58512	ENSG00000116544	HGNC:30368	0	0	1	0
DLL1	delta like canonical Notch ligand 1	28514	ENSG00000198719	HGNC:2908	0	1	0	0
DLX2	distal-less homeobox 2	1746	ENSG00000115844	HGNC:2915	0	0	1	0
DLX3	distal-less homeobox 3	1747	ENSG00000064195	HGNC:2916	0	1	0	0
DLX6	distal-less homeobox 6	1750	ENSG00000006377	HGNC:2919	0	0	1	0
DMPK	DM1 protein kinase	1760	ENSG00000104936	HGNC:2933	0	1	0	0
DMRT2	doublesex and mab-3 related transcription factor 2	10655	ENSG00000173253	HGNC:2935	1	0	0	0
DMXL2	Dmx like 2	23312	ENSG00000104093	HGNC:2938	0	0	1	0
DNAAF4	dynein axonemal assembly factor 4	161582	ENSG00000256061	HGNC:21493	1	0	0	0
DNAH10	dynein axonemal heavy chain 10	196385	ENSG00000197653	HGNC:2941	0	0	1	0
DNAH17	dynein axonemal heavy chain 17	8632	ENSG00000187775	HGNC:2946	0	0	1	0
DNAH3	dynein axonemal heavy chain 3	55567	ENSG00000158486	HGNC:2949	0	0	1	0
DNAJA1P4	DnaJ heat shock protein family (Hsp40) member A1 pseudogene 4	728614	ENSG00000218089	HGNC:39340	1	0	0	0
DNAJC27	DnaJ heat shock protein family (Hsp40) member C27	51277	ENSG00000115137	HGNC:30290	1	0	0	0
DNER	delta/notch like EGF repeat containing	92737	ENSG00000187957	HGNC:24456	0	0	1	0
DNM1	dynamin 1	1759	ENSG00000106976	HGNC:2972	1	0	0	1
DNMT3A	DNA methyltransferase 3 alpha	1788	ENSG00000119772	HGNC:2978	0	1	0	1
DOCK1	dedicator of cytokinesis 1	1793	ENSG00000150760	HGNC:2987	0	0	1	0
DOCK10	dedicator of cytokinesis 10	55619	ENSG00000135905	HGNC:23479	1	0	0	0
DOCK4	dedicator of cytokinesis 4	9732	ENSG00000128512	HGNC:19192	0	0	1	0
DOCK8	dedicator of cytokinesis 8	81704	ENSG00000107099	HGNC:19191	0	1	0	0
DOLK	dolichol kinase	22845	ENSG00000175283	HGNC:23406	0	1	0	0
DPH6	diphthamine biosynthesis 6	89978	ENSG00000134146	HGNC:30543	1	0	0	0
DPP10	dipeptidyl peptidase like 10	57628	ENSG00000175497	HGNC:20823	0	1	0	0
DPP3	dipeptidyl peptidase 3	10072	ENSG00000254986	HGNC:3008	0	0	1	0
DPP4	dipeptidyl peptidase 4	1803	ENSG00000197635	HGNC:3009	0	0	1	0
DPP6	dipeptidyl peptidase like 6	1804	ENSG00000130226	HGNC:3010	1	0	1	0
DPYD	dihydropyrimidine dehydrogenase	1806	ENSG00000188641	HGNC:3012	0	0	1	1
DPYSL2	dihydropyrimidinase like 2	1808	ENSG00000092964	HGNC:3014	0	1	0	0
DPYSL3	dihydropyrimidinase like 3	1809	ENSG00000113657	HGNC:3015	0	0	1	0
DRD1	dopamine receptor D1	1812	ENSG00000184845	HGNC:3020	1	0	1	0
DRD2	dopamine receptor D2	1813	ENSG00000149295	HGNC:3023	1	0	1	0
DRD3	dopamine receptor D3	1814	ENSG00000151577	HGNC:3024	1	0	1	0
DRD4	dopamine receptor D4	1815	ENSG00000069696	HGNC:3025	1	0	0	0
DRD5	dopamine receptor D5	1816	ENSG00000169676	HGNC:3026	1	0	0	0
DSCAM	DS cell adhesion molecule	1826	ENSG00000171587	HGNC:3039	0	1	0	0
DSCC1	DNA replication and sister chromatid cohesion 1	79075	ENSG00000136982	HGNC:24453	1	0	0	0
DST	dystonin	667	ENSG00000151914	HGNC:1090	0	0	1	0
DUSP1	dual specificity phosphatase 1	1843	ENSG00000120129	HGNC:3064	1	0	0	0
DUSP15	dual specificity phosphatase 15	128853	ENSG00000149599	HGNC:16236	0	0	1	0
DVL3	dishevelled segment polarity protein 3	1857	ENSG00000161202	HGNC:3087	0	0	1	0
DYDC1	DPY30 domain containing 1	143241	ENSG00000170788	HGNC:23460	0	0	1	0
DYDC2	DPY30 domain containing 2	84332	ENSG00000133665	HGNC:23468	0	0	1	0
DYNC1H1	dynein cytoplasmic 1 heavy chain 1	1778	ENSG00000197102	HGNC:2961	0	1	0	0
DYRK1A	dual specificity tyrosine phosphorylation regulated kinase 1A	1859	ENSG00000157540	HGNC:3091	0	1	0	1
EBF3	EBF transcription factor 3	253738	ENSG00000108001	HGNC:19087	0	1	0	1
EEF1A2	eukaryotic translation elongation factor 1 alpha 2	1917	ENSG00000101210	HGNC:3192	0	0	0	1
EFR3A	EFR3 homolog A	23167	ENSG00000132294	HGNC:28970	0	1	0	0
EFTUD2	elongation factor Tu GTP binding domain containing 2	9343	ENSG00000108883	HGNC:30858	0	0	0	1
EHMT1	euchromatic histone lysine methyltransferase 1	79813	ENSG00000181090	HGNC:24650	0	1	0	1
EIF3G	eukaryotic translation initiation factor 3 subunit G	8666	ENSG00000130811	HGNC:3274	0	0	1	0
EIF4A2	eukaryotic translation initiation factor 4A2	1974	ENSG00000156976	HGNC:3284	0	0	0	1
EIF4E	eukaryotic translation initiation factor 4E	1977	ENSG00000151247	HGNC:3287	0	0	1	0
EIF4EBP1	eukaryotic translation initiation factor 4E binding protein 1	1978	ENSG00000187840	HGNC:3288	0	0	0	1
ELAVL2	ELAV like RNA binding protein 2	1993	ENSG00000107105	HGNC:3313	0	0	1	0
ELAVL3	ELAV like RNA binding protein 3	1995	ENSG00000196361	HGNC:3314	0	1	0	0
ELK3	ETS transcription factor ELK3	2004	ENSG00000111145	HGNC:3325	1	0	0	0
ELOC	elongin C	6921	ENSG00000154582	HGNC:11617	1	0	0	0
ELOVL2	ELOVL fatty acid elongase 2	54898	ENSG00000197977	HGNC:14416	0	0	1	0
ELOVL6	ELOVL fatty acid elongase 6	79071	ENSG00000170522	HGNC:15829	1	0	0	0
ELP4	elongator acetyltransferase complex subunit 4	26610	ENSG00000109911	HGNC:1171	0	1	0	0
EMP2	epithelial membrane protein 2	2013	ENSG00000213853	HGNC:3334	1	0	0	0
EMSY	EMSY transcriptional repressor, BRCA2 interacting	56946	ENSG00000158636	HGNC:18071	0	1	0	0
EN2	engrailed homeobox 2	2020	ENSG00000164778	HGNC:3343	0	0	1	0
ENDOU	endonuclease, poly(U) specific	8909	ENSG00000111405	HGNC:14369	0	0	0	1
ENO1	enolase 1	2023	ENSG00000074800	HGNC:3350	0	0	0	1
EP300	E1A binding protein p300	2033	ENSG00000100393	HGNC:3373	0	1	0	1
EP400	E1A binding protein p400	57634	ENSG00000183495	HGNC:11958	0	1	0	0
EPC2	enhancer of polycomb homolog 2	26122	ENSG00000135999	HGNC:24543	0	0	1	0
EPHB2	EPH receptor B2	2048	ENSG00000133216	HGNC:3393	0	0	1	0
EPPK1	epiplakin 1	83481	ENSG00000261150	HGNC:15577	0	0	1	0
ERBIN	erbb2 interacting protein	55914	ENSG00000112851	HGNC:15842	0	1	0	0
EREG	epiregulin	2069	ENSG00000124882	HGNC:3443	1	0	0	0
ERG	ETS transcription factor ERG	2078	ENSG00000157554	HGNC:3446	0	0	1	0
ERICH3	glutamate rich 3	127254	ENSG00000178965	HGNC:25346	1	0	0	0
ERMN	ermin	57471	ENSG00000136541	HGNC:29208	0	0	1	0
ESR2	estrogen receptor 2	2100	ENSG00000140009	HGNC:3468	0	0	1	0
ESRRB	estrogen related receptor beta	2103	ENSG00000119715	HGNC:3473	0	0	1	0
ETFB	electron transfer flavoprotein subunit beta	2109	ENSG00000105379	HGNC:3482	0	1	0	0
ETV5	ETS variant transcription factor 5	2119	ENSG00000244405	HGNC:3494	1	0	0	0
EXOC3	exocyst complex component 3	11336	ENSG00000180104	HGNC:30378	0	0	1	0
EXOC5	exocyst complex component 5	10640	ENSG00000070367	HGNC:10696	0	0	1	0
EXOC6	exocyst complex component 6	54536	ENSG00000138190	HGNC:23196	0	0	1	0
EXOC6B	exocyst complex component 6B	23233	ENSG00000144036	HGNC:17085	0	0	1	0
EXT1	exostosin glycosyltransferase 1	2131	ENSG00000182197	HGNC:3512	0	0	1	0
FABP5	fatty acid binding protein 5	2171	ENSG00000164687	HGNC:3560	0	0	1	0
FADS1	fatty acid desaturase 1	3992	ENSG00000149485	HGNC:3574	1	0	0	0
FADS2	fatty acid desaturase 2	9415	ENSG00000134824	HGNC:3575	1	0	0	0
FAIM2	Fas apoptotic inhibitory molecule 2	23017	ENSG00000135472	HGNC:17067	1	0	0	0
FAM104A	family with sequence similarity 104 member A	84923	ENSG00000133193	HGNC:25918	0	0	0	1
FAM200A	family with sequence similarity 200 member A	221786	ENSG00000221909	HGNC:25401	0	0	0	1
FAM47A	family with sequence similarity 47 member A	158724	ENSG00000185448	HGNC:29962	0	0	1	0
FAM92B	family with sequence similarity 92 member B	339145	ENSG00000153789	HGNC:24781	0	1	0	0
FAM98A	family with sequence similarity 98 member A	25940	ENSG00000119812	HGNC:24520	0	0	0	1
FAM98C	family with sequence similarity 98 member C	147965	ENSG00000130244	HGNC:27119	0	0	1	0
FAN1	FANCD2 and FANCI associated nuclease 1	22909	ENSG00000198690	HGNC:29170	0	0	1	0
FANCL	FA complementation group L	55120	ENSG00000115392	HGNC:20748	1	0	0	0
FAT1	FAT atypical cadherin 1	2195	ENSG00000083857	HGNC:3595	0	0	1	0
FBN1	fibrillin 1	2200	ENSG00000166147	HGNC:3603	0	1	0	0
FBXO11	F-box protein 11	80204	ENSG00000138081	HGNC:13590	0	1	0	1
FBXO33	F-box protein 33	254170	ENSG00000165355	HGNC:19833	0	0	1	0
FBXO40	F-box protein 40	51725	ENSG00000163833	HGNC:29816	0	0	1	0
FCRL6	Fc receptor like 6	343413	ENSG00000181036	HGNC:31910	0	0	1	0
FEZF2	FEZ family zinc finger 2	55079	ENSG00000153266	HGNC:13506	0	0	1	0
FGA	fibrinogen alpha chain	2243	ENSG00000171560	HGNC:3661	0	0	1	0
FGF10	fibroblast growth factor 10	2255	ENSG00000070193	HGNC:3666	1	0	0	0
FGF12	fibroblast growth factor 12	2257	ENSG00000114279	HGNC:3668	1	0	0	0
FHIT	fragile histidine triad diadenosine triphosphatase	2272	ENSG00000189283	HGNC:3701	1	0	1	0
FLNC	filamin C	2318	ENSG00000128591	HGNC:3756	1	0	0	0
FLRT2	fibronectin leucine rich transmembrane protein 2	23768	ENSG00000185070	HGNC:3761	1	0	0	0
FMR1	FMRP translational regulator 1	2332	ENSG00000102081	HGNC:3775	0	1	0	0
FOSL2	FOS like 2, AP-1 transcription factor subunit	2355	ENSG00000075426	HGNC:3798	0	0	0	1
FOXG1	forkhead box G1	2290	ENSG00000176165	HGNC:3811	0	1	0	1
FOXP1	forkhead box P1	27086	ENSG00000114861	HGNC:3823	1	1	0	1
FOXP2	forkhead box P2	93986	ENSG00000128573	HGNC:13875	1	1	0	1
FRK	fyn related Src family tyrosine kinase	2444	ENSG00000111816	HGNC:3955	0	0	1	0
FTO	FTO alpha-ketoglutarate dependent dioxygenase	79068	ENSG00000140718	HGNC:24678	1	0	0	0
FURIN	furin, paired basic amino acid cleaving enzyme	5045	ENSG00000140564	HGNC:8568	1	0	0	0
GABBR2	gamma-aminobutyric acid type B receptor subunit 2	9568	ENSG00000136928	HGNC:4507	0	1	0	0
GABRA4	gamma-aminobutyric acid type A receptor subunit alpha4	2557	ENSG00000109158	HGNC:4078	0	0	1	0
GABRB2	gamma-aminobutyric acid type A receptor subunit beta2	2561	ENSG00000145864	HGNC:4082	0	0	0	1
GABRB3	gamma-aminobutyric acid type A receptor subunit beta3	2562	ENSG00000166206	HGNC:4083	0	1	0	1
GABRG1	gamma-aminobutyric acid type A receptor subunit gamma1	2565	ENSG00000163285	HGNC:4086	1	0	0	0
GABRG3	gamma-aminobutyric acid type A receptor subunit gamma3	2567	ENSG00000182256	HGNC:4088	0	1	0	0
GALNT13	polypeptide N-acetylgalactosaminyltransferase 13	114805	ENSG00000144278	HGNC:23242	0	0	1	0
GALNT14	polypeptide N-acetylgalactosaminyltransferase 14	79623	ENSG00000158089	HGNC:22946	0	0	1	0
GALNT8	polypeptide N-acetylgalactosaminyltransferase 8	26290	ENSG00000130035	HGNC:4130	0	1	0	0
GAS2	growth arrest specific 2	2620	ENSG00000148935	HGNC:4167	0	0	1	0
GATAD2B	GATA zinc finger domain containing 2B	57459	ENSG00000143614	HGNC:30778	0	0	0	1
GATM	glycine amidinotransferase	2628	ENSG00000171766	HGNC:4175	0	1	0	0
GDA	guanine deaminase	9615	ENSG00000119125	HGNC:4212	0	0	1	0
GDNF	glial cell derived neurotrophic factor	2668	ENSG00000168621	HGNC:4232	1	0	0	0
GEMIN2	gem nuclear organelle associated protein 2	8487	ENSG00000092208	HGNC:10884	1	0	0	0
GFI1B	growth factor independent 1B transcriptional repressor	8328	ENSG00000165702	HGNC:4238	1	0	0	0
GFOD1	glucose-fructose oxidoreductase domain containing 1	54438	ENSG00000145990	HGNC:21096	1	0	0	0
GFOD2	glucose-fructose oxidoreductase domain containing 2	81577	ENSG00000141098	HGNC:28159	0	0	0	1
GGNBP2	gametogenetin binding protein 2	79893	ENSG00000278311	HGNC:19357	0	1	0	0
GIGYF1	GRB10 interacting GYF protein 1	64599	ENSG00000146830	HGNC:9126	0	1	0	0
GIGYF2	GRB10 interacting GYF protein 2	26058	ENSG00000204120	HGNC:11960	0	1	0	0
GIT1	GIT ArfGAP 1	28964	ENSG00000108262	HGNC:4272	1	0	0	0
GLIS1	GLIS family zinc finger 1	148979	ENSG00000174332	HGNC:29525	0	0	1	0
GLO1	glyoxalase I	2739	ENSG00000124767	HGNC:4323	0	0	1	0
GLRA2	glycine receptor alpha 2	2742	ENSG00000101958	HGNC:4327	0	0	1	0
GNAI1	G protein subunit alpha i1	2770	ENSG00000127955	HGNC:4384	0	0	0	1
GNAL	G protein subunit alpha L	2774	ENSG00000141404	HGNC:4388	1	0	0	0
GNAO1	G protein subunit alpha o1	2775	ENSG00000087258	HGNC:4389	1	0	0	1
GNAS	GNAS complex locus	2778	ENSG00000087460	HGNC:4392	0	0	1	0
GNAT2	G protein subunit alpha transducin 2	2780	ENSG00000134183	HGNC:4394	1	0	0	0
GNAZ	G protein subunit alpha z	2781	ENSG00000128266	HGNC:4395	1	0	0	0
GNB1L	G protein subunit beta 1 like	54584	ENSG00000185838	HGNC:4397	0	0	1	0
GNPDA2	glucosamine-6-phosphate deaminase 2	132789	ENSG00000163281	HGNC:21526	1	0	0	0
GOLPH3	golgi phosphoprotein 3	64083	ENSG00000113384	HGNC:15452	0	0	0	1
GPC4	glypican 4	2239	ENSG00000076716	HGNC:4452	0	1	0	0
GPC5	glypican 5	2262	ENSG00000179399	HGNC:4453	1	0	0	0
GPC6	glypican 6	10082	ENSG00000183098	HGNC:4454	1	0	1	0
GPD2	glycerol-3-phosphate dehydrogenase 2	2820	ENSG00000115159	HGNC:4456	0	0	1	0
GPHN	gephyrin	10243	ENSG00000171723	HGNC:15465	0	1	0	0
GPR37	G protein-coupled receptor 37	2861	ENSG00000170775	HGNC:4494	0	0	1	0
GPR50	G protein-coupled receptor 50	9248	ENSG00000102195	HGNC:4506	1	0	0	0
GPR85	G protein-coupled receptor 85	54329	ENSG00000164604	HGNC:4536	0	0	1	0
GPRC5B	G protein-coupled receptor class C group 5 member B	51704	ENSG00000167191	HGNC:13308	1	0	0	0
GPX1	glutathione peroxidase 1	2876	ENSG00000233276	HGNC:4553	0	0	1	0
GPX6	glutathione peroxidase 6	257202	ENSG00000198704	HGNC:4558	1	0	0	0
GRB14	growth factor receptor bound protein 14	2888	ENSG00000115290	HGNC:4565	0	0	0	1
GRIA1	glutamate ionotropic receptor AMPA type subunit 1	2890	ENSG00000155511	HGNC:4571	0	1	0	0
GRIA2	glutamate ionotropic receptor AMPA type subunit 2	2891	ENSG00000120251	HGNC:4572	0	1	0	0
GRID1	glutamate ionotropic receptor delta type subunit 1	2894	ENSG00000182771	HGNC:4575	0	1	0	0
GRID2	glutamate ionotropic receptor delta type subunit 2	2895	ENSG00000152208	HGNC:4576	1	0	1	0
GRID2IP	Grid2 interacting protein	392862	ENSG00000215045	HGNC:18464	0	0	1	0
GRIK1	glutamate ionotropic receptor kainate type subunit 1	2897	ENSG00000171189	HGNC:4579	1	0	0	0
GRIK2	glutamate ionotropic receptor kainate type subunit 2	2898	ENSG00000164418	HGNC:4580	0	1	0	0
GRIK3	glutamate ionotropic receptor kainate type subunit 3	2899	ENSG00000163873	HGNC:4581	0	0	1	0
GRIK4	glutamate ionotropic receptor kainate type subunit 4	2900	ENSG00000149403	HGNC:4582	1	0	1	0
GRIK5	glutamate ionotropic receptor kainate type subunit 5	2901	ENSG00000105737	HGNC:4583	0	1	0	0
GRIN1	glutamate ionotropic receptor NMDA type subunit 1	2902	ENSG00000176884	HGNC:4584	0	1	0	0
GRIN2A	glutamate ionotropic receptor NMDA type subunit 2A	2903	ENSG00000183454	HGNC:4585	1	1	0	1
GRIN2B	glutamate ionotropic receptor NMDA type subunit 2B	2904	ENSG00000273079	HGNC:4586	1	1	0	1
GRIP1	glutamate receptor interacting protein 1	23426	ENSG00000155974	HGNC:18708	0	1	0	0
GRK2	G protein-coupled receptor kinase 2	156	ENSG00000173020	HGNC:289	1	0	0	0
GRK3	G protein-coupled receptor kinase 3	157	ENSG00000100077	HGNC:290	1	0	0	0
GRM1	glutamate metabotropic receptor 1	2911	ENSG00000152822	HGNC:4593	1	0	0	0
GRM5	glutamate metabotropic receptor 5	2915	ENSG00000168959	HGNC:4597	1	0	1	0
GRM7	glutamate metabotropic receptor 7	2917	ENSG00000196277	HGNC:4599	1	0	1	0
GRM8	glutamate metabotropic receptor 8	2918	ENSG00000179603	HGNC:4600	1	0	0	0
GSK3B	glycogen synthase kinase 3 beta	2932	ENSG00000082701	HGNC:4617	1	0	0	0
GSTM1	glutathione S-transferase mu 1	2944	ENSG00000134184	HGNC:4632	0	0	1	0
GTF2I	general transcription factor IIi	2969	ENSG00000263001	HGNC:4659	0	0	1	0
GUCA2A	guanylate cyclase activator 2A	2980	ENSG00000197273	HGNC:4682	0	0	0	1
GUCY1A2	guanylate cyclase 1 soluble subunit alpha 2	2977	ENSG00000152402	HGNC:4684	0	0	1	0
H1-4	H1.4 linker histone, cluster member	3008	ENSG00000168298	HGNC:4718	0	0	0	1
H2AC6	H2A clustered histone 6	8334	ENSG00000180573	HGNC:4733	0	0	0	1
H2BC11	H2B clustered histone 11	8970	ENSG00000124635	HGNC:4761	0	0	1	0
HAS3	hyaluronan synthase 3	3038	ENSG00000103044	HGNC:4820	1	0	0	0
HCN1	hyperpolarization activated cyclic nucleotide gated potassium channel 1	348980	ENSG00000164588	HGNC:4845	1	0	0	0
HDAC4	histone deacetylase 4	9759	ENSG00000068024	HGNC:14063	0	1	0	0
HDAC8	histone deacetylase 8	55869	ENSG00000147099	HGNC:13315	0	1	0	1
HDLBP	high density lipoprotein binding protein	3069	ENSG00000115677	HGNC:4857	0	0	1	0
HECTD4	HECT domain E3 ubiquitin protein ligase 4	283450	ENSG00000173064	HGNC:26611	0	1	0	0
HECW2	HECT, C2 and WW domain containing E3 ubiquitin protein ligase 2	57520	ENSG00000138411	HGNC:29853	0	1	0	1
HES1	hes family bHLH transcription factor 1	3280	ENSG00000114315	HGNC:5192	1	0	0	0
HES6	hes family bHLH transcription factor 6	55502	ENSG00000144485	HGNC:18254	1	0	0	0
HIVEP3	HIVEP zinc finger 3	59269	ENSG00000127124	HGNC:13561	0	1	0	0
HK1	hexokinase 1	3098	ENSG00000156515	HGNC:4922	1	0	0	1
HKDC1	hexokinase domain containing 1	80201	ENSG00000156510	HGNC:23302	1	0	0	0
HLA-A	major histocompatibility complex, class I, A	3105	ENSG00000206503	HGNC:4931	0	0	1	0
HLA-B	major histocompatibility complex, class I, B	3106	ENSG00000234745	HGNC:4932	0	0	1	0
HLA-DPB1	major histocompatibility complex, class II, DP beta 1	3115	ENSG00000223865	HGNC:4940	0	0	1	0
HLA-DRB1	major histocompatibility complex, class II, DR beta 1	3123	ENSG00000196126	HGNC:4948	1	0	1	0
HLA-G	major histocompatibility complex, class I, G	3135	ENSG00000204632	HGNC:4964	0	0	1	0
HMGN1	high mobility group nucleosome binding domain 1	3150	ENSG00000205581	HGNC:4984	0	1	0	0
HNRNPH2	heterogeneous nuclear ribonucleoprotein H2	3188	ENSG00000126945	HGNC:5042	0	1	0	0
HNRNPK	heterogeneous nuclear ribonucleoprotein K	3190	ENSG00000165119	HGNC:5044	0	0	0	1
HNRNPU	heterogeneous nuclear ribonucleoprotein U	3192	ENSG00000153187	HGNC:5048	0	1	0	1
HOMER1	homer scaffold protein 1	9456	ENSG00000152413	HGNC:17512	0	0	1	0
HOXB1	homeobox B1	3211	ENSG00000120094	HGNC:5111	1	0	0	0
HRAS	HRas proto-oncogene, GTPase	3265	ENSG00000174775	HGNC:5173	0	1	0	0
HS3ST5	heparan sulfate-glucosamine 3-sulfotransferase 5	222537	ENSG00000249853	HGNC:19419	0	0	1	0
HSD11B1	hydroxysteroid 11-beta dehydrogenase 1	3290	ENSG00000117594	HGNC:5208	0	0	1	0
HTR1A	5-hydroxytryptamine receptor 1A	3350	ENSG00000178394	HGNC:5286	1	0	0	0
HTR1B	5-hydroxytryptamine receptor 1B	3351	ENSG00000135312	HGNC:5287	1	0	1	0
HTR1D	5-hydroxytryptamine receptor 1D	3352	ENSG00000179546	HGNC:5289	1	0	0	0
HTR1E	5-hydroxytryptamine receptor 1E	3354	ENSG00000168830	HGNC:5291	1	0	0	0
HTR1F	5-hydroxytryptamine receptor 1F	3355	ENSG00000179097	HGNC:5292	1	0	0	0
HTR2A	5-hydroxytryptamine receptor 2A	3356	ENSG00000102468	HGNC:5293	1	0	0	0
HTR2C	5-hydroxytryptamine receptor 2C	3358	ENSG00000147246	HGNC:5295	1	0	0	0
HTR3A	5-hydroxytryptamine receptor 3A	3359	ENSG00000166736	HGNC:5297	1	0	1	0
HTR3B	5-hydroxytryptamine receptor 3B	9177	ENSG00000149305	HGNC:5298	1	0	0	0
HTR3C	5-hydroxytryptamine receptor 3C	170572	ENSG00000178084	HGNC:24003	0	0	1	0
HTR4	5-hydroxytryptamine receptor 4	3360	ENSG00000164270	HGNC:5299	1	0	0	0
HTR5A	5-hydroxytryptamine receptor 5A	3361	ENSG00000157219	HGNC:5300	1	0	0	0
HTR6	5-hydroxytryptamine receptor 6	3362	ENSG00000158748	HGNC:5301	1	0	0	0
HTR7	5-hydroxytryptamine receptor 7	3363	ENSG00000148680	HGNC:5302	1	0	0	0
HYDIN	HYDIN axonemal central pair apparatus protein	54768	ENSG00000157423	HGNC:19368	0	0	1	0
ICA1	islet cell autoantigen 1	3382	ENSG00000003147	HGNC:5343	0	1	0	0
ID2	inhibitor of DNA binding 2	3398	ENSG00000115738	HGNC:5361	1	0	0	0
IL16	interleukin 16	3603	ENSG00000172349	HGNC:5980	1	0	0	0
IL1R2	interleukin 1 receptor type 2	7850	ENSG00000115590	HGNC:5994	0	0	1	0
IL1RAPL1	interleukin 1 receptor accessory protein like 1	11141	ENSG00000169306	HGNC:5996	0	0	1	0
IL1RAPL2	interleukin 1 receptor accessory protein like 2	26280	ENSG00000189108	HGNC:5997	0	0	1	0
IL1RN	interleukin 1 receptor antagonist	3557	ENSG00000136689	HGNC:6000	1	0	0	0
IL20RA	interleukin 20 receptor subunit alpha	53832	ENSG00000016402	HGNC:6003	1	0	0	0
ILF2	interleukin enhancer binding factor 2	3608	ENSG00000143621	HGNC:6037	0	1	0	0
IMMP2L	inner mitochondrial membrane peptidase subunit 2	83943	ENSG00000184903	HGNC:14598	0	0	1	0
INPP1	inositol polyphosphate-1-phosphatase	3628	ENSG00000151689	HGNC:6071	0	0	1	0
INTS6	integrator complex subunit 6	26512	ENSG00000102786	HGNC:14879	0	1	0	0
IQGAP3	IQ motif containing GTPase activating protein 3	128239	ENSG00000183856	HGNC:20669	0	0	1	0
IQSEC2	IQ motif and Sec7 domain ArfGEF 2	23096	ENSG00000124313	HGNC:29059	0	1	0	1
IRF2BPL	interferon regulatory factor 2 binding protein like	64207	ENSG00000119669	HGNC:14282	0	1	0	0
ISL1	ISL LIM homeobox 1	3670	ENSG00000016082	HGNC:6132	1	0	0	0
ITGA1	integrin subunit alpha 1	3672	ENSG00000213949	HGNC:6134	1	0	0	0
ITGA11	integrin subunit alpha 11	22801	ENSG00000137809	HGNC:6136	1	0	0	0
ITGAE	integrin subunit alpha E	3682	ENSG00000083457	HGNC:6147	1	0	0	0
ITGB3	integrin subunit beta 3	3690	ENSG00000259207	HGNC:6156	0	1	0	0
ITIH3	inter-alpha-trypsin inhibitor heavy chain 3	3699	ENSG00000162267	HGNC:6168	1	0	0	0
ITPR1	inositol 1,4,5-trisphosphate receptor type 1	3708	ENSG00000150995	HGNC:6180	0	0	1	1
ITPRID2	ITPR interacting domain containing 2	6744	ENSG00000138434	HGNC:11319	1	0	0	0
JARID2	jumonji and AT-rich interaction domain containing 2	3720	ENSG00000008083	HGNC:6196	0	1	0	0
JMJD1C	jumonji domain containing 1C	221037	ENSG00000171988	HGNC:12313	0	0	1	0
KANK1	KN motif and ankyrin repeat domains 1	23189	ENSG00000107104	HGNC:19309	0	0	1	0
KANK2	KN motif and ankyrin repeat domains 2	25959	ENSG00000197256	HGNC:29300	1	0	0	0
KANSL1	KAT8 regulatory NSL complex subunit 1	284058	ENSG00000120071	HGNC:24565	1	0	0	1
KAT2B	lysine acetyltransferase 2B	8850	ENSG00000114166	HGNC:8638	0	1	0	0
KAT6A	lysine acetyltransferase 6A	7994	ENSG00000083168	HGNC:13013	0	1	0	1
KAT6B	lysine acetyltransferase 6B	23522	ENSG00000156650	HGNC:17582	0	0	0	1
KATNAL1	katanin catalytic subunit A1 like 1	84056	ENSG00000102781	HGNC:28361	0	0	1	0
KATNAL2	katanin catalytic subunit A1 like 2	83473	ENSG00000167216	HGNC:25387	0	1	0	0
KCNB1	potassium voltage-gated channel subfamily B member 1	3745	ENSG00000158445	HGNC:6231	0	1	0	1
KCNC1	potassium voltage-gated channel subfamily C member 1	3746	ENSG00000129159	HGNC:6233	1	0	1	0
KCND2	potassium voltage-gated channel subfamily D member 2	3751	ENSG00000184408	HGNC:6238	0	0	1	0
KCND3	potassium voltage-gated channel subfamily D member 3	3752	ENSG00000171385	HGNC:6239	0	0	1	0
KCNE2	potassium voltage-gated channel subfamily E regulatory subunit 2	9992	ENSG00000159197	HGNC:6242	0	0	0	1
KCNH1	potassium voltage-gated channel subfamily H member 1	3756	ENSG00000143473	HGNC:6250	0	0	0	1
KCNIP4	potassium voltage-gated channel interacting protein 4	80333	ENSG00000185774	HGNC:30083	1	0	0	0
KCNJ10	potassium inwardly rectifying channel subfamily J member 10	3766	ENSG00000177807	HGNC:6256	0	1	0	0
KCNJ15	potassium inwardly rectifying channel subfamily J member 15	3772	ENSG00000157551	HGNC:6261	0	0	1	0
KCNK3	potassium two pore domain channel subfamily K member 3	3777	ENSG00000171303	HGNC:6278	0	0	0	1
KCNK7	potassium two pore domain channel subfamily K member 7	10089	ENSG00000173338	HGNC:6282	0	0	1	0
KCNMA1	potassium calcium-activated channel subfamily M alpha 1	3778	ENSG00000156113	HGNC:6284	0	0	1	0
KCNQ2	potassium voltage-gated channel subfamily Q member 2	3785	ENSG00000075043	HGNC:6296	0	1	0	1
KCNQ3	potassium voltage-gated channel subfamily Q member 3	3786	ENSG00000184156	HGNC:6297	0	1	0	1
KCNS3	potassium voltage-gated channel modifier subfamily S member 3	3790	ENSG00000170745	HGNC:6302	0	1	0	0
KCTD13	potassium channel tetramerization domain containing 13	253980	ENSG00000174943	HGNC:22234	0	0	1	0
KCTD15	potassium channel tetramerization domain containing 15	79047	ENSG00000153885	HGNC:23297	1	0	0	0
KDM4B	lysine demethylase 4B	23030	ENSG00000127663	HGNC:29136	0	0	1	0
KDM4C	lysine demethylase 4C	23081	ENSG00000107077	HGNC:17071	0	1	0	0
KDM5B	lysine demethylase 5B	10765	ENSG00000117139	HGNC:18039	0	1	0	0
KDM5C	lysine demethylase 5C	8242	ENSG00000126012	HGNC:11114	0	1	0	0
KDM6A	lysine demethylase 6A	7403	ENSG00000147050	HGNC:12637	0	1	0	1
KDM6B	lysine demethylase 6B	23135	ENSG00000132510	HGNC:29012	0	1	0	0
KHDRBS2	KH RNA binding domain containing, signal transduction associated 2	202559	ENSG00000112232	HGNC:18114	0	0	1	0
KIAA0319	KIAA0319	9856	ENSG00000137261	HGNC:21580	1	0	0	0
KIAA1586	KIAA1586	57691	ENSG00000168116	HGNC:21360	0	1	0	0
KIF13B	kinesin family member 13B	23303	ENSG00000197892	HGNC:14405	0	0	1	0
KIF14	kinesin family member 14	9928	ENSG00000118193	HGNC:19181	0	1	0	0
KIF1A	kinesin family member 1A	547	ENSG00000130294	HGNC:888	0	0	0	1
KIF5C	kinesin family member 5C	3800	ENSG00000168280	HGNC:6325	0	1	0	0
KIRREL3	kirre like nephrin family adhesion molecule 3	84623	ENSG00000149571	HGNC:23204	0	1	0	0
KLF16	Kruppel like factor 16	83855	ENSG00000129911	HGNC:16857	0	0	1	0
KMT2A	lysine methyltransferase 2A	4297	ENSG00000118058	HGNC:7132	0	1	0	1
KMT2C	lysine methyltransferase 2C	58508	ENSG00000055609	HGNC:13726	0	1	0	0
KMT2E	lysine methyltransferase 2E	55904	ENSG00000005483	HGNC:18541	0	1	0	0
KMT5B	lysine methyltransferase 5B	51111	ENSG00000110066	HGNC:24283	0	1	0	0
KRR1	KRR1 small subunit processome component homolog	11103	ENSG00000111615	HGNC:5176	0	0	1	0
KRT26	keratin 26	353288	ENSG00000186393	HGNC:30840	0	0	1	0
LAMA1	laminin subunit alpha 1	284217	ENSG00000101680	HGNC:6481	0	0	1	0
LAMA2	laminin subunit alpha 2	3908	ENSG00000196569	HGNC:6482	0	0	0	1
LAMB1	laminin subunit beta 1	3912	ENSG00000091136	HGNC:6486	0	1	0	0
LARP7	La ribonucleoprotein 7, transcriptional regulator	51574	ENSG00000174720	HGNC:24912	1	0	0	0
LEO1	LEO1 homolog, Paf1/RNA polymerase II complex component	123169	ENSG00000166477	HGNC:30401	0	1	0	0
LEP	leptin	3952	ENSG00000174697	HGNC:6553	0	0	1	0
LHFPL3	LHFPL tetraspan subfamily member 3	375612	ENSG00000187416	HGNC:6589	1	0	0	0
LILRB2	leukocyte immunoglobulin like receptor B2	10288	ENSG00000131042	HGNC:6606	0	0	1	0
LIN7B	lin-7 homolog B, crumbs cell polarity complex component	64130	ENSG00000104863	HGNC:17788	0	0	1	0
LIN7C	lin-7 homolog C, crumbs cell polarity complex component	55327	ENSG00000148943	HGNC:17789	1	0	0	0
LINGO2	leucine rich repeat and Ig domain containing 2	158038	ENSG00000174482	HGNC:21207	1	0	0	0
LMAN2L	lectin, mannose binding 2 like	81562	ENSG00000114988	HGNC:19263	1	0	0	0
LMO4	LIM domain only 4	8543	ENSG00000143013	HGNC:6644	1	0	0	0
LMX1B	LIM homeobox transcription factor 1 beta	4010	ENSG00000136944	HGNC:6654	0	1	0	0
LNPK	lunapark, ER junction formation factor	80856	ENSG00000144320	HGNC:21610	0	1	0	0
LPL	lipoprotein lipase	4023	ENSG00000175445	HGNC:6677	1	0	0	0
LRATD1	LRAT domain containing 1	151354	ENSG00000162981	HGNC:20743	0	0	0	1
LRBA	LPS responsive beige-like anchor protein	987	ENSG00000198589	HGNC:1742	0	0	1	0
LRFN2	leucine rich repeat and fibronectin type III domain containing 2	57497	ENSG00000156564	HGNC:21226	0	0	1	0
LRFN5	leucine rich repeat and fibronectin type III domain containing 5	145581	ENSG00000165379	HGNC:20360	0	0	1	0
LRP1	LDL receptor related protein 1	4035	ENSG00000123384	HGNC:6692	0	1	0	0
LRP1B	LDL receptor related protein 1B	53353	ENSG00000168702	HGNC:6693	1	0	0	0
LRP2	LDL receptor related protein 2	4036	ENSG00000081479	HGNC:6694	0	0	1	0
LRRC1	leucine rich repeat containing 1	55227	ENSG00000137269	HGNC:14307	0	0	1	0
LRRC4	leucine rich repeat containing 4	64101	ENSG00000128594	HGNC:15586	0	0	1	0
LY6E	lymphocyte antigen 6 family member E	4061	ENSG00000160932	HGNC:6727	0	0	0	1
LZTR1	leucine zipper like transcription regulator 1	8216	ENSG00000099949	HGNC:6742	0	1	0	0
LZTS2	leucine zipper tumor suppressor 2	84445	ENSG00000107816	HGNC:29381	0	0	1	0
MACROD2	mono-ADP ribosylhydrolase 2	140733	ENSG00000172264	HGNC:16126	1	1	0	0
MACROH2A1	macroH2A.1 histone	9555	ENSG00000113648	HGNC:4740	1	0	0	0
MAD1L1	mitotic arrest deficient 1 like 1	8379	ENSG00000002822	HGNC:6762	1	0	0	0
MAGEL2	MAGE family member L2	54551	ENSG00000254585	HGNC:6814	0	1	0	0
MAGI2	membrane associated guanylate kinase, WW and PDZ domain containing 2	9863	ENSG00000187391	HGNC:18957	1	0	0	0
MAN2A2	mannosidase alpha class 2A member 2	4122	ENSG00000196547	HGNC:6825	1	0	0	0
MAOA	monoamine oxidase A	4128	ENSG00000189221	HGNC:6833	1	0	1	0
MAOB	monoamine oxidase B	4129	ENSG00000069535	HGNC:6834	1	0	1	0
MAP1B	microtubule associated protein 1B	4131	ENSG00000131711	HGNC:6836	1	0	0	0
MAP2K1	mitogen-activated protein kinase kinase 1	5604	ENSG00000169032	HGNC:6840	0	0	0	1
MAP2K3	mitogen-activated protein kinase kinase 3	5606	ENSG00000034152	HGNC:6843	1	0	0	0
MAP2K5	mitogen-activated protein kinase kinase 5	5607	ENSG00000137764	HGNC:6845	1	0	0	0
MAP4K4	mitogen-activated protein kinase kinase kinase kinase 4	9448	ENSG00000071054	HGNC:6866	0	0	0	1
MAPK3	mitogen-activated protein kinase 3	5595	ENSG00000102882	HGNC:6877	0	0	1	0
MARK1	microtubule affinity regulating kinase 1	4139	ENSG00000116141	HGNC:6896	0	0	1	0
MBD1	methyl-CpG binding domain protein 1	4152	ENSG00000141644	HGNC:6916	0	0	1	0
MBD3	methyl-CpG binding domain protein 3	53615	ENSG00000071655	HGNC:6918	0	0	1	0
MBD4	methyl-CpG binding domain 4, DNA glycosylase	8930	ENSG00000129071	HGNC:6919	0	0	1	0
MBD5	methyl-CpG binding domain protein 5	55777	ENSG00000204406	HGNC:20444	0	1	0	1
MBD6	methyl-CpG binding domain protein 6	114785	ENSG00000166987	HGNC:20445	0	0	1	0
MBOAT7	membrane bound O-acyltransferase domain containing 7	79143	ENSG00000125505	HGNC:15505	0	1	0	0
MC4R	melanocortin 4 receptor	4160	ENSG00000166603	HGNC:6932	1	0	0	0
MCM4	minichromosome maintenance complex component 4	4173	ENSG00000104738	HGNC:6947	0	0	1	0
MCM6	minichromosome maintenance complex component 6	4175	ENSG00000076003	HGNC:6949	0	0	1	0
MCPH1	microcephalin 1	79648	ENSG00000147316	HGNC:6954	0	0	1	0
MCTP1	multiple C2 and transmembrane domain containing 1	79772	ENSG00000175471	HGNC:26183	1	0	0	0
MDGA2	MAM domain containing glycosylphosphatidylinositol anchor 2	161357	ENSG00000139915	HGNC:19835	0	0	1	0
MEA1	male-enhanced antigen 1	4201	ENSG00000124733	HGNC:6986	0	0	0	1
MECP2	methyl-CpG binding protein 2	4204	ENSG00000169057	HGNC:6990	0	1	0	1
MED12L	mediator complex subunit 12L	116931	ENSG00000144893	HGNC:16050	0	1	0	0
MED13	mediator complex subunit 13	9969	ENSG00000108510	HGNC:22474	0	1	0	0
MED13L	mediator complex subunit 13L	23389	ENSG00000123066	HGNC:22962	0	1	0	1
MED27	mediator complex subunit 27	9442	ENSG00000160563	HGNC:2377	1	0	0	0
MEF2C	myocyte enhancer factor 2C	4208	ENSG00000081189	HGNC:6996	0	1	0	1
MEGF10	multiple EGF like domains 10	84466	ENSG00000145794	HGNC:29634	0	0	1	0
MEGF11	multiple EGF like domains 11	84465	ENSG00000157890	HGNC:29635	0	0	1	0
MEIS2	Meis homeobox 2	4212	ENSG00000134138	HGNC:7001	1	1	0	1
MEMO1	mediator of cell motility 1	51072	ENSG00000162959	HGNC:14014	0	0	1	0
MET	MET proto-oncogene, receptor tyrosine kinase	4233	ENSG00000105976	HGNC:7029	0	1	0	0
METTL26	methyltransferase like 26	84326	ENSG00000130731	HGNC:14141	0	0	1	0
MFRP	membrane frizzled-related protein	83552	ENSG00000235718	HGNC:18121	0	1	0	0
MIB1	mindbomb E3 ubiquitin protein ligase 1	57534	ENSG00000101752	HGNC:21086	0	0	1	0
MIR137	microRNA 137	406928	ENSG00000284202	HGNC:31523	0	1	0	0
MIR96	microRNA 96	407053	ENSG00000199158	HGNC:31648	1	0	0	0
MIR99AHG	mir-99a-let-7c cluster host gene	388815	ENSG00000215386	HGNC:1274	1	0	0	0
MKI67	marker of proliferation Ki-67	4288	ENSG00000148773	HGNC:7107	0	0	0	1
MLANA	melan-A	2315	ENSG00000120215	HGNC:7124	0	0	1	0
MMP24	matrix metallopeptidase 24	10893	ENSG00000125966	HGNC:7172	1	0	0	0
MMP7	matrix metallopeptidase 7	4316	ENSG00000137673	HGNC:7174	1	0	0	0
MNT	MAX network transcriptional repressor	4335	ENSG00000070444	HGNC:7188	0	0	1	0
MOBP	myelin associated oligodendrocyte basic protein	4336	ENSG00000168314	HGNC:7189	1	0	0	0
MOG	myelin oligodendrocyte glycoprotein	4340	ENSG00000204655	HGNC:7197	1	0	0	0
MPP6	membrane palmitoylated protein 6	51678	ENSG00000105926	HGNC:18167	0	0	1	0
MRPL41	mitochondrial ribosomal protein L41	64975	ENSG00000182154	HGNC:14492	0	0	0	1
MRTFB	myocardin related transcription factor B	57496	ENSG00000186260	HGNC:29819	0	0	1	0
MSANTD2	Myb/SANT DNA binding domain containing 2	79684	ENSG00000120458	HGNC:26266	0	0	1	0
MSI1	musashi RNA binding protein 1	4440	ENSG00000135097	HGNC:7330	0	0	0	1
MSL3	MSL complex subunit 3	10943	ENSG00000005302	HGNC:7370	0	0	0	1
MSNP1	moesin pseudogene 1	4479	ENSG00000251593	HGNC:7374	0	1	0	0
MSR1	macrophage scavenger receptor 1	4481	ENSG00000038945	HGNC:7376	0	0	1	0
MTCH2	mitochondrial carrier 2	23788	ENSG00000109919	HGNC:17587	1	0	0	0
MTF1	metal regulatory transcription factor 1	4520	ENSG00000188786	HGNC:7428	0	0	1	1
MTHFR	methylenetetrahydrofolate reductase	4524	ENSG00000177000	HGNC:7436	1	0	1	0
MTIF3	mitochondrial translational initiation factor 3	219402	ENSG00000122033	HGNC:29788	1	0	0	0
MTNR1A	melatonin receptor 1A	4543	ENSG00000168412	HGNC:7463	1	0	0	0
MTNR1B	melatonin receptor 1B	4544	ENSG00000134640	HGNC:7464	1	0	0	0
MTOR	mechanistic target of rapamycin kinase	2475	ENSG00000198793	HGNC:3942	0	1	0	0
MUC12	mucin 12, cell surface associated	10071	ENSG00000205277	HGNC:7510	0	0	1	0
MUC4	mucin 4, cell surface associated	4585	ENSG00000145113	HGNC:7514	0	0	1	0
MYBPC1	myosin binding protein C1	4604	ENSG00000196091	HGNC:7549	1	0	0	0
MYH10	myosin heavy chain 10	4628	ENSG00000133026	HGNC:7568	0	1	0	0
MYH4	myosin heavy chain 4	4622	ENSG00000264424	HGNC:7574	0	0	1	0
MYO16	myosin XVI	23026	ENSG00000041515	HGNC:29822	0	0	1	0
MYO1E	myosin IE	4643	ENSG00000157483	HGNC:7599	0	0	1	0
MYO5A	myosin VA	4644	ENSG00000197535	HGNC:7602	0	1	0	0
MYO5B	myosin VB	4645	ENSG00000167306	HGNC:7603	1	0	0	0
MYO5C	myosin VC	55930	ENSG00000128833	HGNC:7604	0	0	1	0
MYO9B	myosin IXB	4650	ENSG00000099331	HGNC:7609	0	1	0	0
MYT1L	myelin transcription factor 1 like	23040	ENSG00000186487	HGNC:7623	1	1	0	1
N6AMT1	N-6 adenine-specific DNA methyltransferase 1	29104	ENSG00000156239	HGNC:16021	0	0	0	1
NAA10	N-alpha-acetyltransferase 10, NatA catalytic subunit	8260	ENSG00000102030	HGNC:18704	0	0	0	1
NAA15	N-alpha-acetyltransferase 15, NatA auxiliary subunit	80155	ENSG00000164134	HGNC:30782	0	1	0	1
NAALADL2	N-acetylated alpha-linked acidic dipeptidase like 2	254827	ENSG00000177694	HGNC:23219	0	0	1	0
NACC1	nucleus accumbens associated 1	112939	ENSG00000160877	HGNC:20967	0	1	0	0
NADSYN1	NAD synthetase 1	55191	ENSG00000172890	HGNC:29832	1	0	0	0
NALCN	sodium leak channel, non-selective	259232	ENSG00000102452	HGNC:19082	0	0	0	1
NAPRT	nicotinate phosphoribosyltransferase	93100	ENSG00000147813	HGNC:30450	1	0	0	0
NAV2	neuron navigator 2	89797	ENSG00000166833	HGNC:15997	0	1	0	0
NBEA	neurobeachin	26960	ENSG00000172915	HGNC:7648	0	1	0	0
NCAN	neurocan	1463	ENSG00000130287	HGNC:2465	1	0	0	0
NCKAP1	NCK associated protein 1	10787	ENSG00000061676	HGNC:7666	0	1	0	0
NCKAP5	NCK associated protein 5	344148	ENSG00000176771	HGNC:29847	1	0	1	0
NCOR1	nuclear receptor corepressor 1	9611	ENSG00000141027	HGNC:7672	0	1	0	0
NDUFA5	NADH:ubiquinone oxidoreductase subunit A5	4698	ENSG00000128609	HGNC:7688	0	0	1	0
NEGR1	neuronal growth regulator 1	257194	ENSG00000172260	HGNC:17302	1	0	1	0
NEO1	neogenin 1	4756	ENSG00000067141	HGNC:7754	0	0	1	0
NET1	neuroepithelial cell transforming 1	10276	ENSG00000173848	HGNC:14592	1	0	0	0
NEUROD6	neuronal differentiation 6	63974	ENSG00000164600	HGNC:13804	1	0	0	0
NEXMIF	neurite extension and migration factor	340533	ENSG00000050030	HGNC:29433	0	1	0	1
NF1	neurofibromin 1	4763	ENSG00000196712	HGNC:7765	0	1	0	0
NFE2L3	nuclear factor, erythroid 2 like 3	9603	ENSG00000050344	HGNC:7783	0	1	0	0
NFIA	nuclear factor I A	4774	ENSG00000162599	HGNC:7784	0	0	1	0
NFIB	nuclear factor I B	4781	ENSG00000147862	HGNC:7785	0	1	0	0
NFIL3	nuclear factor, interleukin 3 regulated	4783	ENSG00000165030	HGNC:7787	1	0	0	0
NFIX	nuclear factor I X	4784	ENSG00000008441	HGNC:7788	0	0	0	1
NGF	nerve growth factor	4803	ENSG00000134259	HGNC:7808	1	0	0	0
NINL	ninein like	22981	ENSG00000101004	HGNC:29163	0	1	0	0
NIPA1	NIPA magnesium transporter 1	123606	ENSG00000170113	HGNC:17043	0	0	1	0
NIPA2	NIPA magnesium transporter 2	81614	ENSG00000140157	HGNC:17044	0	0	1	0
NIPAL3	NIPA like domain containing 3	57185	ENSG00000001461	HGNC:25233	0	0	0	1
NIPBL	NIPBL cohesin loading factor	25836	ENSG00000164190	HGNC:28862	0	1	0	0
NLGN1	neuroligin 1	22871	ENSG00000169760	HGNC:14291	0	1	0	0
NLGN2	neuroligin 2	57555	ENSG00000169992	HGNC:14290	0	1	0	0
NLGN3	neuroligin 3	54413	ENSG00000196338	HGNC:14289	0	1	0	0
NLGN4X	neuroligin 4 X-linked	57502	ENSG00000146938	HGNC:14287	0	1	0	0
NLGN4Y	neuroligin 4 Y-linked	22829	ENSG00000165246	HGNC:15529	0	0	1	0
NLN	neurolysin	57486	ENSG00000123213	HGNC:16058	1	0	0	0
NOS1	nitric oxide synthase 1	4842	ENSG00000089250	HGNC:7872	1	0	0	0
NOTCH2NLA	notch 2 N-terminal like A	388677	ENSG00000264343	HGNC:31862	0	0	1	0
NPAS2	neuronal PAS domain protein 2	4862	ENSG00000170485	HGNC:7895	0	0	1	0
NPAS3	neuronal PAS domain protein 3	64067	ENSG00000151322	HGNC:19311	1	0	0	0
NPPC	natriuretic peptide C	4880	ENSG00000163273	HGNC:7941	1	0	0	0
NPSR1	neuropeptide S receptor 1	387129	ENSG00000187258	HGNC:23631	1	0	0	0
NR1D1	nuclear receptor subfamily 1 group D member 1	9572	ENSG00000126368	HGNC:7962	0	0	1	0
NR2F1	nuclear receptor subfamily 2 group F member 1	7025	ENSG00000175745	HGNC:7975	0	1	0	0
NR3C2	nuclear receptor subfamily 3 group C member 2	4306	ENSG00000151623	HGNC:7979	1	1	0	0
NR4A2	nuclear receptor subfamily 4 group A member 2	4929	ENSG00000153234	HGNC:7981	1	1	0	0
NRCAM	neuronal cell adhesion molecule	4897	ENSG00000091129	HGNC:7994	0	0	1	0
NRP2	neuropilin 2	8828	ENSG00000118257	HGNC:8005	0	0	1	0
NRSN1	neurensin 1	140767	ENSG00000152954	HGNC:17881	1	0	0	0
NRXN1	neurexin 1	9378	ENSG00000179915	HGNC:8008	1	1	0	0
NRXN2	neurexin 2	9379	ENSG00000110076	HGNC:8009	0	1	0	0
NRXN3	neurexin 3	9369	ENSG00000021645	HGNC:8010	1	1	0	0
NSD1	nuclear receptor binding SET domain protein 1	64324	ENSG00000165671	HGNC:14234	0	1	0	1
NSD2	nuclear receptor binding SET domain protein 2	7468	ENSG00000109685	HGNC:12766	0	0	0	1
NSMCE3	NSE3 homolog, SMC5-SMC6 complex component	56160	ENSG00000185115	HGNC:7677	0	0	1	0
NT5C2	5'-nucleotidase, cytosolic II	22978	ENSG00000076685	HGNC:8022	1	0	0	0
NT5DC3	5'-nucleotidase domain containing 3	51559	ENSG00000111696	HGNC:30826	1	0	0	0
NTF3	neurotrophin 3	4908	ENSG00000185652	HGNC:8023	1	0	0	0
NTM	neurotrimin	50863	ENSG00000182667	HGNC:17941	1	0	0	0
NTNG1	netrin G1	22854	ENSG00000162631	HGNC:23319	0	1	0	0
NTNG2	netrin G2	84628	ENSG00000196358	HGNC:14288	0	1	0	0
NTRK1	neurotrophic receptor tyrosine kinase 1	4914	ENSG00000198400	HGNC:8031	0	0	1	0
NTRK2	neurotrophic receptor tyrosine kinase 2	4915	ENSG00000148053	HGNC:8032	1	1	0	0
NTRK3	neurotrophic receptor tyrosine kinase 3	4916	ENSG00000140538	HGNC:8033	0	0	1	0
NUAK1	NUAK family kinase 1	9891	ENSG00000074590	HGNC:14311	0	1	0	0
NUCB1	nucleobindin 1	4924	ENSG00000104805	HGNC:8043	1	0	0	0
NUDCD2	NudC domain containing 2	134492	ENSG00000170584	HGNC:30535	0	1	0	0
NUDT3	nudix hydrolase 3	11165	ENSG00000272325	HGNC:8050	1	0	0	0
NUP133	nucleoporin 133	55746	ENSG00000069248	HGNC:18016	0	0	1	0
NXPH1	neurexophilin 1	30010	ENSG00000122584	HGNC:20693	1	0	1	0
NYAP2	neuronal tyrosine-phosphorylated phosphoinositide-3-kinase adaptor 2	57624	ENSG00000144460	HGNC:29291	1	0	0	0
ODF3L2	outer dense fiber of sperm tails 3 like 2	284451	ENSG00000181781	HGNC:26841	0	0	1	0
OFD1	OFD1 centriole and centriolar satellite protein	8481	ENSG00000046651	HGNC:2567	0	0	1	0
OOSP2	oocyte secreted protein 2	219990	ENSG00000149507	HGNC:26699	0	0	0	1
OPHN1	oligophrenin 1	4983	ENSG00000079482	HGNC:8148	0	1	0	0
OPRM1	opioid receptor mu 1	4988	ENSG00000112038	HGNC:8156	1	0	0	0
OR1C1	olfactory receptor family 1 subfamily C member 1	26188	ENSG00000221888	HGNC:8182	0	0	1	0
OR2M4	olfactory receptor family 2 subfamily M member 4	26245	ENSG00000171180	HGNC:8270	0	0	1	0
OR2T10	olfactory receptor family 2 subfamily T member 10	127069	ENSG00000184022	HGNC:19573	0	0	1	0
OR4C3	olfactory receptor family 4 subfamily C member 3	256144	ENSG00000176547	HGNC:14697	1	0	0	0
OR52M1	olfactory receptor family 52 subfamily M member 1	119772	ENSG00000197790	HGNC:15225	0	1	0	0
OTUD7A	OTU deubiquitinase 7A	161725	ENSG00000169918	HGNC:20718	0	1	0	0
OTX1	orthodenticle homeobox 1	5013	ENSG00000115507	HGNC:8521	0	0	1	0
OXER1	oxoeicosanoid receptor 1	165140	ENSG00000162881	HGNC:24884	1	0	0	0
OXT	oxytocin/neurophysin I prepropeptide	5020	ENSG00000101405	HGNC:8528	0	0	1	0
OXTR	oxytocin receptor	5021	ENSG00000180914	HGNC:8529	1	1	0	0
P2RX5	purinergic receptor P2X 5	5026	ENSG00000083454	HGNC:8536	0	1	0	0
P4HA2	prolyl 4-hydroxylase subunit alpha 2	8974	ENSG00000072682	HGNC:8547	0	1	0	0
PACC1	proton activated chloride channel 1	55248	ENSG00000065600	HGNC:25593	0	0	0	1
PACS1	phosphofurin acidic cluster sorting protein 1	55690	ENSG00000175115	HGNC:30032	0	1	0	1
PAFAH1B2	platelet activating factor acetylhydrolase 1b catalytic subunit 2	5049	ENSG00000168092	HGNC:8575	0	0	1	0
PAH	phenylalanine hydroxylase	5053	ENSG00000171759	HGNC:8582	0	1	0	0
PAK2	p21 (RAC1) activated kinase 2	5062	ENSG00000180370	HGNC:8591	0	1	0	0
PAPOLG	poly(A) polymerase gamma	64895	ENSG00000115421	HGNC:14982	0	0	1	0
PAQR6	progestin and adipoQ receptor family member 6	79957	ENSG00000160781	HGNC:30132	0	0	0	1
PARD3B	par-3 family cell polarity regulator beta	117583	ENSG00000116117	HGNC:14446	0	1	0	0
PATJ	PATJ crumbs cell polarity complex component	10207	ENSG00000132849	HGNC:28881	0	0	1	0
PAX5	paired box 5	5079	ENSG00000196092	HGNC:8619	0	1	0	0
PAXX	PAXX non-homologous end joining factor	286257	ENSG00000148362	HGNC:27849	0	0	0	1
PBX1	PBX homeobox 1	5087	ENSG00000185630	HGNC:8632	0	0	1	0
PCDH10	protocadherin 10	57575	ENSG00000138650	HGNC:13404	0	0	1	0
PCDH11X	protocadherin 11 X-linked	27328	ENSG00000102290	HGNC:8656	0	0	1	0
PCDH15	protocadherin related 15	65217	ENSG00000150275	HGNC:14674	0	0	1	0
PCDH19	protocadherin 19	57526	ENSG00000165194	HGNC:14270	0	1	0	0
PCDH9	protocadherin 9	5101	ENSG00000184226	HGNC:8661	0	0	1	0
PCDHA1	protocadherin alpha 1	56147	ENSG00000204970	HGNC:8663	0	0	1	0
PCDHA10	protocadherin alpha 10	56139	ENSG00000250120	HGNC:8664	0	0	1	0
PCDHA11	protocadherin alpha 11	56138	ENSG00000249158	HGNC:8665	0	0	1	0
PCDHA12	protocadherin alpha 12	56137	ENSG00000251664	HGNC:8666	0	0	1	0
PCDHA13	protocadherin alpha 13	56136	ENSG00000239389	HGNC:8667	0	0	1	0
PCDHA2	protocadherin alpha 2	56146	ENSG00000204969	HGNC:8668	0	0	1	0
PCDHA3	protocadherin alpha 3	56145	ENSG00000255408	HGNC:8669	0	0	1	0
PCDHA4	protocadherin alpha 4	56144	ENSG00000204967	HGNC:8670	0	0	1	0
PCDHA5	protocadherin alpha 5	56143	ENSG00000204965	HGNC:8671	0	0	1	0
PCDHA6	protocadherin alpha 6	56142	ENSG00000081842	HGNC:8672	0	0	1	0
PCDHA7	protocadherin alpha 7	56141	ENSG00000204963	HGNC:8673	0	0	1	0
PCDHA8	protocadherin alpha 8	56140	ENSG00000204962	HGNC:8674	0	0	1	0
PCDHA9	protocadherin alpha 9	9752	ENSG00000204961	HGNC:8675	0	0	1	0
PCDHAC1	protocadherin alpha subfamily C, 1	56135	ENSG00000248383	HGNC:8676	0	0	1	0
PCDHAC2	protocadherin alpha subfamily C, 2	56134	ENSG00000243232	HGNC:8677	0	0	1	0
PCM1	pericentriolar material 1	5108	ENSG00000078674	HGNC:8727	0	0	1	0
PDCD1	programmed cell death 1	5133	ENSG00000188389	HGNC:8760	0	0	1	0
PDE1C	phosphodiesterase 1C	5137	ENSG00000154678	HGNC:8776	0	0	1	0
PDHA1	pyruvate dehydrogenase E1 subunit alpha 1	5160	ENSG00000131828	HGNC:8806	0	0	0	1
PDK2	pyruvate dehydrogenase kinase 2	5164	ENSG00000005882	HGNC:8810	0	0	1	0
PDX1	pancreatic and duodenal homeobox 1	3651	ENSG00000139515	HGNC:6107	0	0	0	1
PER1	period circadian regulator 1	5187	ENSG00000179094	HGNC:8845	1	0	1	0
PER2	period circadian regulator 2	8864	ENSG00000132326	HGNC:8846	1	1	0	0
PEX5L	peroxisomal biogenesis factor 5 like	51555	ENSG00000114757	HGNC:30024	1	0	0	0
PEX7	peroxisomal biogenesis factor 7	5191	ENSG00000112357	HGNC:8860	0	0	1	0
PGRMC2	progesterone receptor membrane component 2	10424	ENSG00000164040	HGNC:16089	1	0	0	0
PHB	prohibitin	5245	ENSG00000167085	HGNC:8912	0	1	0	0
PHF2	PHD finger protein 2	5253	ENSG00000197724	HGNC:8920	0	1	0	0
PHF21A	PHD finger protein 21A	51317	ENSG00000135365	HGNC:24156	0	1	0	0
PHF3	PHD finger protein 3	23469	ENSG00000118482	HGNC:8921	0	1	0	0
PHF5A	PHD finger protein 5A	84844	ENSG00000100410	HGNC:18000	0	0	0	1
PHIP	pleckstrin homology domain interacting protein	55023	ENSG00000146247	HGNC:15673	0	1	0	1
PHLDA1	pleckstrin homology like domain family A member 1	22822	ENSG00000139289	HGNC:8933	1	0	0	0
PHRF1	PHD and ring finger domains 1	57661	ENSG00000070047	HGNC:24351	0	1	0	0
PHTF2	putative homeodomain transcription factor 2	57157	ENSG00000006576	HGNC:13411	0	0	0	1
PIK3C2B	phosphatidylinositol-4-phosphate 3-kinase catalytic subunit type 2 beta	5287	ENSG00000133056	HGNC:8972	0	0	0	1
PIK3CG	phosphatidylinositol-4,5-bisphosphate 3-kinase catalytic subunit gamma	5294	ENSG00000105851	HGNC:8978	0	0	1	0
PITX1	paired like homeodomain 1	5307	ENSG00000069011	HGNC:9004	0	0	1	0
PLAC8L1	PLAC8 like 1	153770	ENSG00000173261	HGNC:31746	0	0	0	1
PLAUR	plasminogen activator, urokinase receptor	5329	ENSG00000011422	HGNC:9053	0	0	1	0
PLCB1	phospholipase C beta 1	23236	ENSG00000182621	HGNC:15917	0	1	0	0
PLCD4	phospholipase C delta 4	84812	ENSG00000115556	HGNC:9062	0	0	1	0
PLCL1	phospholipase C like 1 (inactive)	5334	ENSG00000115896	HGNC:9063	1	0	0	0
PLEKHB2	pleckstrin homology domain containing B2	55041	ENSG00000115762	HGNC:19236	0	0	0	1
PLN	phospholamban	5350	ENSG00000198523	HGNC:9080	0	0	1	0
PLXNA3	plexin A3	55558	ENSG00000130827	HGNC:9101	0	0	1	0
PLXNA4	plexin A4	91584	ENSG00000221866	HGNC:9102	0	1	0	0
PLXNB1	plexin B1	5364	ENSG00000164050	HGNC:9103	0	1	0	0
PNMT	phenylethanolamine N-methyltransferase	5409	ENSG00000141744	HGNC:9160	1	0	0	0
PNPLA7	patatin like phospholipase domain containing 7	375775	ENSG00000130653	HGNC:24768	0	0	1	0
POC5	POC5 centriolar protein	134359	ENSG00000152359	HGNC:26658	1	0	0	0
POGZ	pogo transposable element derived with ZNF domain	23126	ENSG00000143442	HGNC:18801	0	1	0	1
POLA2	DNA polymerase alpha 2, accessory subunit	23649	ENSG00000014138	HGNC:30073	0	0	1	0
POMGNT1	protein O-linked mannose N-acetylglucosaminyltransferase 1 (beta 1,2-)	55624	ENSG00000085998	HGNC:19139	0	1	0	0
POMT1	protein O-mannosyltransferase 1	10585	ENSG00000130714	HGNC:9202	0	0	1	0
PON1	paraoxonase 1	5444	ENSG00000005421	HGNC:9204	0	1	0	0
POT1	protection of telomeres 1	25913	ENSG00000128513	HGNC:17284	0	0	1	0
POU3F3	POU class 3 homeobox 3	5455	ENSG00000198914	HGNC:9216	0	1	0	1
PPFIA1	PTPRF interacting protein alpha 1	8500	ENSG00000131626	HGNC:9245	0	0	1	0
PPM1D	protein phosphatase, Mg2+/Mn2+ dependent 1D	8493	ENSG00000170836	HGNC:9277	0	1	0	1
PPM1F	protein phosphatase, Mg2+/Mn2+ dependent 1F	9647	ENSG00000100034	HGNC:19388	1	0	0	0
PPM1H	protein phosphatase, Mg2+/Mn2+ dependent 1H	57460	ENSG00000111110	HGNC:18583	1	0	0	0
PPP1CB	protein phosphatase 1 catalytic subunit beta	5500	ENSG00000213639	HGNC:9282	0	0	0	1
PPP1R12A	protein phosphatase 1 regulatory subunit 12A	4659	ENSG00000058272	HGNC:7618	0	0	0	1
PPP1R1B	protein phosphatase 1 regulatory inhibitor subunit 1B	84152	ENSG00000131771	HGNC:9287	1	0	1	0
PPP2CA	protein phosphatase 2 catalytic subunit alpha	5515	ENSG00000113575	HGNC:9299	0	1	0	0
PPP2R1A	protein phosphatase 2 scaffold subunit Aalpha	5518	ENSG00000105568	HGNC:9302	0	0	0	1
PPP2R1B	protein phosphatase 2 scaffold subunit Abeta	5519	ENSG00000137713	HGNC:9303	0	0	1	0
PPP2R2C	protein phosphatase 2 regulatory subunit Bgamma	5522	ENSG00000074211	HGNC:9306	1	0	0	0
PPP2R5D	protein phosphatase 2 regulatory subunit B'delta	5528	ENSG00000112640	HGNC:9312	0	1	0	1
PRELID2	PRELI domain containing 2	153768	ENSG00000186314	HGNC:28306	1	0	0	0
PREX1	phosphatidylinositol-3,4,5-trisphosphate dependent Rac exchange factor 1	57580	ENSG00000124126	HGNC:32594	0	1	0	0
PRG3	proteoglycan 3, pro eosinophil major basic protein 2	10394	ENSG00000156575	HGNC:9363	0	0	0	1
PRICKLE1	prickle planar cell polarity protein 1	144165	ENSG00000139174	HGNC:17019	0	1	0	0
PRICKLE2	prickle planar cell polarity protein 2	166336	ENSG00000163637	HGNC:20340	0	1	0	0
PRKAG2	protein kinase AMP-activated non-catalytic subunit gamma 2	51422	ENSG00000106617	HGNC:9386	1	0	0	0
PRKAR1A	protein kinase cAMP-dependent type I regulatory subunit alpha	5573	ENSG00000108946	HGNC:9388	0	0	0	1
PRKAR1B	protein kinase cAMP-dependent type I regulatory subunit beta	5575	ENSG00000188191	HGNC:9390	0	0	1	0
PRKCA	protein kinase C alpha	5578	ENSG00000154229	HGNC:9393	0	0	1	0
PRKCB	protein kinase C beta	5579	ENSG00000166501	HGNC:9395	0	1	0	0
PRKD1	protein kinase D1	5587	ENSG00000184304	HGNC:9407	1	0	0	0
PRKDC	protein kinase, DNA-activated, catalytic subunit	5591	ENSG00000253729	HGNC:9413	0	0	1	0
PRKG1	protein kinase cGMP-dependent 1	5592	ENSG00000185532	HGNC:9414	1	0	0	1
PRKN	parkin RBR E3 ubiquitin protein ligase	5071	ENSG00000185345	HGNC:8607	1	1	0	0
PRODH	proline dehydrogenase 1	5625	ENSG00000100033	HGNC:9453	0	1	0	0
PRPF39	pre-mRNA processing factor 39	55015	ENSG00000185246	HGNC:20314	0	0	1	0
PRPF40A	pre-mRNA processing factor 40 homolog A	55660	ENSG00000196504	HGNC:16463	0	0	0	1
PRR12	proline rich 12	57479	ENSG00000126464	HGNC:29217	0	1	0	0
PRTG	protogenin	283659	ENSG00000166450	HGNC:26373	1	0	0	0
PRUNE2	prune homolog 2 with BCH domain	158471	ENSG00000106772	HGNC:25209	0	0	1	0
PSD3	pleckstrin and Sec7 domain containing 3	23362	ENSG00000156011	HGNC:19093	0	0	1	0
PSMC3	proteasome 26S subunit, ATPase 3	5702	ENSG00000165916	HGNC:9549	1	0	0	0
PSMD12	proteasome 26S subunit, non-ATPase 12	5718	ENSG00000197170	HGNC:9557	0	1	0	0
PSMD3	proteasome 26S subunit, non-ATPase 3	5709	ENSG00000108344	HGNC:9560	0	0	0	1
PTBP2	polypyrimidine tract binding protein 2	58155	ENSG00000117569	HGNC:17662	1	0	1	0
PTCHD1	patched domain containing 1	139411	ENSG00000165186	HGNC:26392	0	1	0	0
PTEN	phosphatase and tensin homolog	5728	ENSG00000171862	HGNC:9588	0	1	0	1
PTGS2	prostaglandin-endoperoxide synthase 2	5743	ENSG00000073756	HGNC:9605	0	0	1	0
PTK7	protein tyrosine kinase 7 (inactive)	5754	ENSG00000112655	HGNC:9618	0	1	0	0
PTMA	prothymosin alpha	5757	ENSG00000187514	HGNC:9623	0	0	0	1
PTPN11	protein tyrosine phosphatase non-receptor type 11	5781	ENSG00000179295	HGNC:9644	0	1	0	1
PTPRB	protein tyrosine phosphatase receptor type B	5787	ENSG00000127329	HGNC:9665	0	0	1	0
PTPRC	protein tyrosine phosphatase receptor type C	5788	ENSG00000081237	HGNC:9666	0	0	1	0
PTPRG	protein tyrosine phosphatase receptor type G	5793	ENSG00000144724	HGNC:9671	1	0	0	0
PTPRJ	protein tyrosine phosphatase receptor type J	5795	ENSG00000149177	HGNC:9673	1	0	0	0
PTPRN2	protein tyrosine phosphatase receptor type N2	5799	ENSG00000155093	HGNC:9677	1	0	0	0
PTPRT	protein tyrosine phosphatase receptor type T	11122	ENSG00000196090	HGNC:9682	0	0	1	0
PUF60	poly(U) binding splicing factor 60	22827	ENSG00000179950	HGNC:17042	0	0	0	1
PUM2	pumilio RNA binding family member 2	23369	ENSG00000055917	HGNC:14958	0	0	0	1
PURA	purine rich element binding protein A	5813	ENSG00000185129	HGNC:9701	0	0	0	1
PXDN	peroxidasin	7837	ENSG00000130508	HGNC:14966	0	0	1	0
PYDC2	pyrin domain containing 2	152138	ENSG00000253548	HGNC:33512	1	0	0	0
PYHIN1	pyrin and HIN domain family member 1	149628	ENSG00000163564	HGNC:28894	0	1	0	0
QPCTL	glutaminyl-peptide cyclotransferase like	54814	ENSG00000011478	HGNC:25952	1	0	0	0
QRICH1	glutamine rich 1	54870	ENSG00000198218	HGNC:24713	0	0	1	1
RAB11A	RAB11A, member RAS oncogene family	8766	ENSG00000103769	HGNC:9760	0	0	0	1
RAB11B	RAB11B, member RAS oncogene family	9230	ENSG00000185236	HGNC:9761	0	0	0	1
RAB11FIP5	RAB11 family interacting protein 5	26056	ENSG00000135631	HGNC:24845	0	0	1	0
RAB2A	RAB2A, member RAS oncogene family	5862	ENSG00000104388	HGNC:9763	0	1	0	0
RAB39B	RAB39B, member RAS oncogene family	116442	ENSG00000155961	HGNC:16499	0	0	1	0
RAB43	RAB43, member RAS oncogene family	339122	ENSG00000172780	HGNC:19983	0	1	0	0
RAB5C	RAB5C, member RAS oncogene family	5878	ENSG00000108774	HGNC:9785	0	0	0	1
RABGAP1L	RAB GTPase activating protein 1 like	9910	ENSG00000152061	HGNC:24663	0	0	0	1
RAC1	Rac family small GTPase 1	5879	ENSG00000136238	HGNC:9801	0	0	0	1
RAD21	RAD21 cohesin complex component	5885	ENSG00000164754	HGNC:9811	0	1	0	0
RAD21L1	RAD21 cohesin complex component like 1	642636	ENSG00000244588	HGNC:16271	0	0	1	0
RAI1	retinoic acid induced 1	10743	ENSG00000108557	HGNC:9834	0	1	0	0
RALA	RAS like proto-oncogene A	5898	ENSG00000006451	HGNC:9839	0	1	0	0
RALGAPB	Ral GTPase activating protein non-catalytic subunit beta	57148	ENSG00000170471	HGNC:29221	0	1	0	0
RANBP17	RAN binding protein 17	64901	ENSG00000204764	HGNC:14428	0	1	0	0
RAPGEF4	Rap guanine nucleotide exchange factor 4	11069	ENSG00000091428	HGNC:16626	0	0	1	0
RASSF2	Ras association domain family member 2	9770	ENSG00000101265	HGNC:9883	1	0	0	0
RASSF5	Ras association domain family member 5	83593	ENSG00000266094	HGNC:17609	0	0	1	0
RBFOX1	RNA binding fox-1 homolog 1	54715	ENSG00000078328	HGNC:18222	0	1	0	0
RBM27	RNA binding motif protein 27	54439	ENSG00000091009	HGNC:29243	0	1	0	0
RBMS3	RNA binding motif single stranded interacting protein 3	27303	ENSG00000144642	HGNC:13427	1	0	0	0
REEP3	receptor accessory protein 3	221035	ENSG00000165476	HGNC:23711	0	0	1	0
REEP5	receptor accessory protein 5	7905	ENSG00000129625	HGNC:30077	1	0	0	0
RELN	reelin	5649	ENSG00000189056	HGNC:9957	0	1	0	0
RERE	arginine-glutamic acid dipeptide repeats	473	ENSG00000142599	HGNC:9965	0	1	0	0
RFX3	regulatory factor X3	5991	ENSG00000080298	HGNC:9984	0	1	0	0
RGS18	regulator of G protein signaling 18	64407	ENSG00000150681	HGNC:14261	1	0	0	0
RGS7	regulator of G protein signaling 7	6000	ENSG00000182901	HGNC:10003	0	0	1	0
RHEB	Ras homolog, mTORC1 binding	6009	ENSG00000106615	HGNC:10011	0	1	0	0
RHOXF1	Rhox homeobox family member 1	158800	ENSG00000101883	HGNC:29993	0	0	1	0
RIMS1	regulating synaptic membrane exocytosis 1	22999	ENSG00000079841	HGNC:17282	0	1	0	0
RIMS3	regulating synaptic membrane exocytosis 3	9783	ENSG00000117016	HGNC:21292	0	0	1	0
RIT2	Ras like without CAAX 2	6014	ENSG00000152214	HGNC:10017	0	0	1	0
RNF135	ring finger protein 135	84282	ENSG00000181481	HGNC:21158	0	1	0	0
RNF38	ring finger protein 38	152006	ENSG00000137075	HGNC:18052	0	0	1	0
ROBO2	roundabout guidance receptor 2	6092	ENSG00000185008	HGNC:10250	0	1	0	0
RPL10	ribosomal protein L10	6134	ENSG00000147403	HGNC:10298	0	0	1	0
RPL23AP56	ribosomal protein L23a pseudogene 56	645809	ENSG00000244413	HGNC:35516	1	0	0	0
RPL26	ribosomal protein L26	6154	ENSG00000161970	HGNC:10327	0	0	0	1
RPL27A	ribosomal protein L27a	6157	ENSG00000166441	HGNC:10329	1	0	0	0
RPL31P43	ribosomal protein L31 pseudogene 43	392382		HGNC:36512	1	0	0	0
RPS20	ribosomal protein S20	6224	ENSG00000008988	HGNC:10405	0	0	0	1
RPS6KA2	ribosomal protein S6 kinase A2	6196	ENSG00000071242	HGNC:10431	0	0	1	0
RPS6KA3	ribosomal protein S6 kinase A3	6197	ENSG00000177189	HGNC:10432	0	1	0	0
S1PR4	sphingosine-1-phosphate receptor 4	8698	ENSG00000125910	HGNC:3170	0	0	0	1
SAE1	SUMO1 activating enzyme subunit 1	10055	ENSG00000142230	HGNC:30660	0	1	0	0
SAMD11	sterile alpha motif domain containing 11	148398	ENSG00000187634	HGNC:28706	0	0	1	0
SASH1	SAM and SH3 domain containing 1	23328	ENSG00000111961	HGNC:19182	0	0	1	0
SATB2	SATB homeobox 2	23314	ENSG00000119042	HGNC:21637	0	1	0	1
SBF1	SET binding factor 1	6305	ENSG00000100241	HGNC:10542	0	1	0	0
SCFD2	sec1 family domain containing 2	152579	ENSG00000184178	HGNC:30676	0	0	1	0
SCN1A	sodium voltage-gated channel alpha subunit 1	6323	ENSG00000144285	HGNC:10585	0	1	0	1
SCN2A	sodium voltage-gated channel alpha subunit 2	6326	ENSG00000136531	HGNC:10588	0	1	0	1
SCN4A	sodium voltage-gated channel alpha subunit 4	6329	ENSG00000007314	HGNC:10591	0	0	1	0
SCN8A	sodium voltage-gated channel alpha subunit 8	6334	ENSG00000196876	HGNC:10596	0	1	0	1
SCN9A	sodium voltage-gated channel alpha subunit 9	6335	ENSG00000169432	HGNC:10597	0	1	0	0
SCP2	sterol carrier protein 2	6342	ENSG00000116171	HGNC:10606	0	0	1	0
SDC2	syndecan 2	6383	ENSG00000169439	HGNC:10659	0	0	1	0
SDK2	sidekick cell adhesion molecule 2	54549	ENSG00000069188	HGNC:19308	1	0	0	0
SEC16B	SEC16 homolog B, endoplasmic reticulum export factor	89866	ENSG00000120341	HGNC:30301	1	0	0	0
SEMA5A	semaphorin 5A	9037	ENSG00000112902	HGNC:10736	0	1	0	0
SERPINE1	serpin family E member 1	5054	ENSG00000106366	HGNC:8583	0	0	1	0
SET	SET nuclear proto-oncogene	6418	ENSG00000119335	HGNC:10760	0	1	0	1
SETBP1	SET binding protein 1	26040	ENSG00000152217	HGNC:15573	0	1	0	1
SETD1B	SET domain containing 1B, histone lysine methyltransferase	23067	ENSG00000139718	HGNC:29187	0	1	0	0
SETD2	SET domain containing 2, histone lysine methyltransferase	29072	ENSG00000181555	HGNC:18420	0	1	0	0
SETD5	SET domain containing 5	55209	ENSG00000168137	HGNC:25566	0	1	0	1
SETDB1	SET domain bifurcated histone lysine methyltransferase 1	9869	ENSG00000143379	HGNC:10761	0	0	1	0
SETDB2	SET domain bifurcated histone lysine methyltransferase 2	83852	ENSG00000136169	HGNC:20263	0	0	1	1
SEZ6L2	seizure related 6 homolog like 2	26470	ENSG00000174938	HGNC:30844	0	0	1	0
SF3B1	splicing factor 3b subunit 1	23451	ENSG00000115524	HGNC:10768	0	0	1	0
SGSM3	small G protein signaling modulator 3	27352	ENSG00000100359	HGNC:25228	0	0	1	0
SGTB	small glutamine rich tetratricopeptide repeat containing beta	54557	ENSG00000197860	HGNC:23567	1	0	0	0
SH2B1	SH2B adaptor protein 1	25970	ENSG00000178188	HGNC:30417	1	0	0	0
SH3BP5	SH3 domain binding protein 5	9467	ENSG00000131370	HGNC:10827	1	0	0	0
SHANK1	SH3 and multiple ankyrin repeat domains 1	50944	ENSG00000161681	HGNC:15474	0	1	0	0
SHANK2	SH3 and multiple ankyrin repeat domains 2	22941	ENSG00000162105	HGNC:14295	0	1	0	0
SHANK3	SH3 and multiple ankyrin repeat domains 3	85358	ENSG00000251322	HGNC:14294	0	1	0	0
SHOX	short stature homeobox	6473	ENSG00000185960	HGNC:10853	0	1	0	0
SIAH1	siah E3 ubiquitin protein ligase 1	6477	ENSG00000196470	HGNC:10857	0	0	0	1
SIN3A	SIN3 transcription regulator family member A	25942	ENSG00000169375	HGNC:19353	0	1	0	1
SIX3	SIX homeobox 3	6496	ENSG00000138083	HGNC:10889	0	0	0	1
SLC12A2	solute carrier family 12 member 2	6558	ENSG00000064651	HGNC:10911	0	0	0	1
SLC12A5	solute carrier family 12 member 5	57468	ENSG00000124140	HGNC:13818	0	1	0	0
SLC18A2	solute carrier family 18 member A2	6571	ENSG00000165646	HGNC:10935	1	0	0	0
SLC1A1	solute carrier family 1 member 1	6505	ENSG00000106688	HGNC:10939	0	0	1	0
SLC1A3	solute carrier family 1 member 3	6507	ENSG00000079215	HGNC:10941	1	0	0	0
SLC22A15	solute carrier family 22 member 15	55356	ENSG00000163393	HGNC:20301	0	0	1	0
SLC22A23	solute carrier family 22 member 23	63027	ENSG00000137266	HGNC:21106	0	0	0	1
SLC22A9	solute carrier family 22 member 9	114571	ENSG00000149742	HGNC:16261	0	0	1	0
SLC24A2	solute carrier family 24 member 2	25769	ENSG00000155886	HGNC:10976	0	0	1	0
SLC25A12	solute carrier family 25 member 12	8604	ENSG00000115840	HGNC:10982	0	0	1	0
SLC25A27	solute carrier family 25 member 27	9481	ENSG00000153291	HGNC:21065	0	0	1	0
SLC25A39	solute carrier family 25 member 39	51629	ENSG00000013306	HGNC:24279	0	0	1	0
SLC27A4	solute carrier family 27 member 4	10999	ENSG00000167114	HGNC:10998	0	0	1	0
SLC29A4	solute carrier family 29 member 4	222962	ENSG00000164638	HGNC:23097	0	0	1	0
SLC2A1	solute carrier family 2 member 1	6513	ENSG00000117394	HGNC:11005	0	0	0	1
SLC35A2	solute carrier family 35 member A2	7355	ENSG00000102100	HGNC:11022	0	0	0	1
SLC35B1	solute carrier family 35 member B1	10237	ENSG00000121073	HGNC:20798	0	1	0	0
SLC38A1	solute carrier family 38 member 1	81539	ENSG00000111371	HGNC:13447	1	0	0	0
SLC38A10	solute carrier family 38 member 10	124565	ENSG00000157637	HGNC:28237	0	1	0	0
SLC39A3	solute carrier family 39 member 3	29985	ENSG00000141873	HGNC:17128	1	0	0	0
SLC39A8	solute carrier family 39 member 8	64116	ENSG00000138821	HGNC:20862	1	0	0	0
SLC4A10	solute carrier family 4 member 10	57282	ENSG00000144290	HGNC:13811	0	0	1	0
SLC5A7	solute carrier family 5 member 7	60482	ENSG00000115665	HGNC:14025	1	0	0	0
SLC6A1	solute carrier family 6 member 1	6529	ENSG00000157103	HGNC:11042	1	1	0	1
SLC6A2	solute carrier family 6 member 2	6530	ENSG00000103546	HGNC:11048	1	0	0	0
SLC6A3	solute carrier family 6 member 3	6531	ENSG00000142319	HGNC:11049	1	1	0	0
SLC6A4	solute carrier family 6 member 4	6532	ENSG00000108576	HGNC:11050	1	0	1	0
SLC6A8	solute carrier family 6 member 8	6535	ENSG00000130821	HGNC:11055	0	0	1	0
SLC7A10	solute carrier family 7 member 10	56301	ENSG00000130876	HGNC:11058	1	0	0	0
SLC7A3	solute carrier family 7 member 3	84889	ENSG00000165349	HGNC:11061	0	1	0	0
SLC7A5	solute carrier family 7 member 5	8140	ENSG00000103257	HGNC:11063	0	1	0	0
SLC7A7	solute carrier family 7 member 7	9056	ENSG00000155465	HGNC:11065	0	0	1	0
SLC9A6	solute carrier family 9 member A6	10479	ENSG00000198689	HGNC:11079	0	1	0	0
SLC9A9	solute carrier family 9 member A9	285195	ENSG00000181804	HGNC:20653	1	0	1	0
SLCO1B3	solute carrier organic anion transporter family member 1B3	28234	ENSG00000111700	HGNC:10961	0	0	1	0
SLCO3A1	solute carrier organic anion transporter family member 3A1	28232	ENSG00000176463	HGNC:10952	1	0	0	0
SLIT1	slit guidance ligand 1	6585	ENSG00000187122	HGNC:11085	1	0	0	0
SLITRK5	SLIT and NTRK like family member 5	26050	ENSG00000165300	HGNC:20295	0	1	0	0
SMAD4	SMAD family member 4	4089	ENSG00000141646	HGNC:6770	0	1	0	1
SMARCA2	SWI/SNF related, matrix associated, actin dependent regulator of chromatin, subfamily a, member 2	6595	ENSG00000080503	HGNC:11098	0	0	0	1
SMARCA4	SWI/SNF related, matrix associated, actin dependent regulator of chromatin, subfamily a, member 4	6597	ENSG00000127616	HGNC:11100	0	1	0	0
SMARCC2	SWI/SNF related, matrix associated, actin dependent regulator of chromatin subfamily c member 2	6601	ENSG00000139613	HGNC:11105	0	1	0	0
SMC1A	structural maintenance of chromosomes 1A	8243	ENSG00000072501	HGNC:11111	0	0	0	1
SMC3	structural maintenance of chromosomes 3	9126	ENSG00000108055	HGNC:2468	0	1	0	1
SMG6	SMG6 nonsense mediated mRNA decay factor	23293	ENSG00000070366	HGNC:17809	0	0	1	0
SMPD2	sphingomyelin phosphodiesterase 2	6610	ENSG00000135587	HGNC:11121	0	0	0	1
SMURF1	SMAD specific E3 ubiquitin protein ligase 1	57154	ENSG00000198742	HGNC:16807	0	0	1	0
SNAP25	synaptosome associated protein 25	6616	ENSG00000132639	HGNC:11132	1	0	1	1
SNCA	synuclein alpha	6622	ENSG00000145335	HGNC:11138	1	0	0	0
SND1	staphylococcal nuclease and tudor domain containing 1	27044	ENSG00000197157	HGNC:30646	0	0	1	0
SNPH	syntaphilin	9751	ENSG00000101298	HGNC:15931	1	0	0	0
SNTG2	syntrophin gamma 2	54221	ENSG00000172554	HGNC:13741	0	0	1	0
SNX11	sorting nexin 11	29916	ENSG00000002919	HGNC:14975	0	0	0	1
SNX5	sorting nexin 5	27131	ENSG00000089006	HGNC:14969	0	1	0	0
SOD1	superoxide dismutase 1	6647	ENSG00000142168	HGNC:11179	0	0	1	0
SORCS1	sortilin related VPS10 domain containing receptor 1	114815	ENSG00000108018	HGNC:16697	1	0	0	0
SORCS3	sortilin related VPS10 domain containing receptor 3	22986	ENSG00000156395	HGNC:16699	1	0	0	0
SOX11	SRY-box transcription factor 11	6664	ENSG00000176887	HGNC:11191	0	0	0	1
SOX4	SRY-box transcription factor 4	6659	ENSG00000124766	HGNC:11200	0	0	0	1
SOX5	SRY-box transcription factor 5	6660	ENSG00000134532	HGNC:11201	0	1	0	1
SPARCL1	SPARC like 1	8404	ENSG00000152583	HGNC:11220	0	1	0	0
SPAST	spastin	6683	ENSG00000021574	HGNC:11233	0	1	0	0
SPEN	spen family transcriptional repressor	23013	ENSG00000065526	HGNC:17575	0	1	0	0
SPOCK3	SPARC (osteonectin), cwcv and kazal like domains proteoglycan 3	50859	ENSG00000196104	HGNC:13565	1	0	0	0
SPP2	secreted phosphoprotein 2	6694	ENSG00000072080	HGNC:11256	0	0	1	0
SRCAP	Snf2 related CREBBP activator protein	10847	ENSG00000080603	HGNC:16974	0	1	0	0
SRGAP1	SLIT-ROBO Rho GTPase activating protein 1	57522	ENSG00000196935	HGNC:17382	1	0	0	0
SRGAP3	SLIT-ROBO Rho GTPase activating protein 3	9901	ENSG00000196220	HGNC:19744	0	0	1	0
SRSF11	serine and arginine rich splicing factor 11	9295	ENSG00000116754	HGNC:10782	0	1	0	0
SSBP3	single stranded DNA binding protein 3	23648	ENSG00000157216	HGNC:15674	0	0	0	1
SSPO	SCO-spondin	23145	ENSG00000197558	HGNC:21998	0	0	1	0
SSRP1	structure specific recognition protein 1	6749	ENSG00000149136	HGNC:11327	0	0	1	0
ST7	suppression of tumorigenicity 7	7982	ENSG00000004866	HGNC:11351	0	0	1	0
ST8SIA2	ST8 alpha-N-acetyl-neuraminide alpha-2,8-sialyltransferase 2	8128	ENSG00000140557	HGNC:10870	0	1	0	0
STK39	serine/threonine kinase 39	27347	ENSG00000198648	HGNC:17717	0	0	1	0
STS	steroid sulfatase	412	ENSG00000101846	HGNC:11425	1	0	0	0
STX1A	syntaxin 1A	6804	ENSG00000106089	HGNC:11433	1	0	1	0
STXBP1	syntaxin binding protein 1	6812	ENSG00000136854	HGNC:11444	0	1	0	1
STXBP5	syntaxin binding protein 5	134957	ENSG00000164506	HGNC:19665	0	1	0	0
STYK1	serine/threonine/tyrosine kinase 1	55359	ENSG00000060140	HGNC:18889	0	0	1	0
SUPT3H	SPT3 homolog, SAGA and STAGA complex component	8464	ENSG00000196284	HGNC:11466	1	0	0	0
SVIP	small VCP interacting protein	258010	ENSG00000198168	HGNC:25238	0	0	0	1
SYAP1	synapse associated protein 1	94056	ENSG00000169895	HGNC:16273	0	0	1	0
SYN1	synapsin I	6853	ENSG00000008056	HGNC:11494	0	0	1	0
SYN2	synapsin II	6854	ENSG00000157152	HGNC:11495	0	0	1	0
SYN3	synapsin III	8224	ENSG00000185666	HGNC:11496	1	0	0	0
SYNCRIP	synaptotagmin binding cytoplasmic RNA interacting protein	10492	ENSG00000135316	HGNC:16918	0	0	1	1
SYNE1	spectrin repeat containing nuclear envelope protein 1	23345	ENSG00000131018	HGNC:17089	0	1	0	0
SYNGAP1	synaptic Ras GTPase activating protein 1	8831	ENSG00000197283	HGNC:11497	0	1	0	1
SYNJ1	synaptojanin 1	8867	ENSG00000159082	HGNC:11503	0	0	1	0
SYP	synaptophysin	6855	ENSG00000102003	HGNC:11506	1	0	0	0
SYT1	synaptotagmin 1	6857	ENSG00000067715	HGNC:11509	1	0	0	1
SYT17	synaptotagmin 17	51760	ENSG00000103528	HGNC:24119	0	0	1	0
SYT2	synaptotagmin 2	127833	ENSG00000143858	HGNC:11510	1	0	0	0
TAAR3P	trace amine associated receptor 3, pseudogene	9288	ENSG00000179073	HGNC:4513	1	0	0	0
TAB2	TGF-beta activated kinase 1 (MAP3K7) binding protein 2	23118	ENSG00000055208	HGNC:17075	0	0	0	1
TAF13	TATA-box binding protein associated factor 13	6884	ENSG00000197780	HGNC:11546	0	0	0	1
TAF1C	TATA-box binding protein associated factor, RNA polymerase I subunit C	9013	ENSG00000103168	HGNC:11534	0	0	1	0
TAF2	TATA-box binding protein associated factor 2	6873	ENSG00000064313	HGNC:11536	1	0	0	0
TAF6	TATA-box binding protein associated factor 6	6878	ENSG00000106290	HGNC:11540	0	1	0	0
TANC2	tetratricopeptide repeat, ankyrin repeat and coiled-coil containing 2	26115	ENSG00000170921	HGNC:30212	0	1	0	0
TAOK1	TAO kinase 1	57551	ENSG00000160551	HGNC:29259	0	0	0	1
TAOK2	TAO kinase 2	9344	ENSG00000149930	HGNC:16835	0	1	0	0
TBC1D20	TBC1 domain family member 20	128637	ENSG00000125875	HGNC:16133	0	0	0	1
TBC1D23	TBC1 domain family member 23	55773	ENSG00000036054	HGNC:25622	0	1	0	0
TBC1D31	TBC1 domain family member 31	93594	ENSG00000156787	HGNC:30888	0	1	0	0
TBC1D5	TBC1 domain family member 5	9779	ENSG00000131374	HGNC:19166	0	0	1	0
TBL1X	transducin beta like 1 X-linked	6907	ENSG00000101849	HGNC:11585	0	0	1	0
TBL1XR1	TBL1X receptor 1	79718	ENSG00000177565	HGNC:29529	0	1	0	1
TBR1	T-box brain transcription factor 1	10716	ENSG00000136535	HGNC:11590	0	1	0	0
TCEAL1	transcription elongation factor A like 1	9338	ENSG00000172465	HGNC:11616	0	0	0	1
TCERG1L	transcription elongation regulator 1 like	256536	ENSG00000176769	HGNC:23533	1	0	0	0
TCF12	transcription factor 12	6938	ENSG00000140262	HGNC:11623	0	0	0	1
TCF20	transcription factor 20	6942	ENSG00000100207	HGNC:11631	0	1	0	1
TCF4	transcription factor 4	6925	ENSG00000196628	HGNC:11634	0	1	0	1
TCF7L2	transcription factor 7 like 2	6934	ENSG00000148737	HGNC:11641	0	1	0	0
TDO2	tryptophan 2,3-dioxygenase	6999	ENSG00000151790	HGNC:11708	1	0	1	0
TDP2	tyrosyl-DNA phosphodiesterase 2	51567	ENSG00000111802	HGNC:17768	1	0	0	0
TECTA	tectorin alpha	7007	ENSG00000109927	HGNC:11720	0	0	1	0
TENM4	teneurin transmembrane protein 4	26011	ENSG00000149256	HGNC:29945	1	0	0	0
TERB2	telomere repeat binding bouquet formation protein 2	145645	ENSG00000167014	HGNC:28520	0	0	1	0
TERF2	telomeric repeat binding factor 2	7014	ENSG00000132604	HGNC:11729	0	1	0	0
TET2	tet methylcytosine dioxygenase 2	54790	ENSG00000168769	HGNC:25941	0	1	0	0
TEX12	testis expressed 12	56158	ENSG00000150783	HGNC:11734	0	0	0	1
TFAP2B	transcription factor AP-2 beta	7021	ENSG00000008196	HGNC:11743	1	0	0	0
TFEB	transcription factor EB	7942	ENSG00000112561	HGNC:11753	1	0	0	0
TGFB2	transforming growth factor beta 2	7042	ENSG00000092969	HGNC:11768	0	0	0	1
TH	tyrosine hydroxylase	7054	ENSG00000180176	HGNC:11782	1	0	0	0
THBS1	thrombospondin 1	7057	ENSG00000137801	HGNC:11785	0	0	1	0
THRA	thyroid hormone receptor alpha	7067	ENSG00000126351	HGNC:11796	0	0	1	0
TIAM2	TIAM Rac1 associated GEF 2	26230	ENSG00000146426	HGNC:11806	1	0	0	0
TLE1	TLE family member 1, transcriptional corepressor	7088	ENSG00000196781	HGNC:11837	1	0	0	0
TLE4	TLE family member 4, transcriptional corepressor	7091	ENSG00000106829	HGNC:11840	1	0	0	0
TLK2	tousled like kinase 2	11011	ENSG00000146872	HGNC:11842	0	1	0	1
TLL2	tolloid like 2	7093	ENSG00000095587	HGNC:11844	1	0	0	0
TM4SF19	transmembrane 4 L six family member 19	116211	ENSG00000145107	HGNC:25167	0	0	1	0
TMEM105	TMEM105 long non-coding RNA	284186	ENSG00000185332	HGNC:26794	0	0	0	1
TMEM132B	transmembrane protein 132B	114795	ENSG00000139364	HGNC:29397	1	0	0	0
TMEM160	transmembrane protein 160	54958	ENSG00000130748	HGNC:26042	1	0	0	0
TMEM18	transmembrane protein 18	129787	ENSG00000151353	HGNC:25257	1	0	0	0
TMEM26	transmembrane protein 26	219623	ENSG00000196932	HGNC:28550	0	0	0	1
TMEM39B	transmembrane protein 39B	55116	ENSG00000121775	HGNC:25510	0	0	1	0
TMLHE	trimethyllysine hydroxylase, epsilon	55217	ENSG00000185973	HGNC:18308	0	1	0	0
TMPRSS12	transmembrane serine protease 12	283471	ENSG00000186452	HGNC:28779	0	0	0	1
TMPRSS7	transmembrane serine protease 7	344805	ENSG00000176040	HGNC:30846	0	0	0	1
TNNI2	troponin I2, fast skeletal type	7136	ENSG00000130598	HGNC:11946	0	0	0	1
TNNI3K	TNNI3 interacting kinase	51086	ENSG00000116783	HGNC:19661	1	0	0	0
TNPO3	transportin 3	23534	ENSG00000064419	HGNC:17103	0	0	0	1
TNRC6B	trinucleotide repeat containing adaptor 6B	23112	ENSG00000100354	HGNC:29190	0	1	0	0
TOP3B	DNA topoisomerase III beta	8940	ENSG00000100038	HGNC:11993	0	0	1	0
TPH1	tryptophan hydroxylase 1	7166	ENSG00000129167	HGNC:12008	1	0	0	0
TPH2	tryptophan hydroxylase 2	121278	ENSG00000139287	HGNC:20692	1	0	0	0
TPO	thyroid peroxidase	7173	ENSG00000115705	HGNC:12015	0	0	1	0
TRAF7	TNF receptor associated factor 7	84231	ENSG00000131653	HGNC:20456	0	1	0	1
TRANK1	tetratricopeptide repeat and ankyrin repeat containing 1	9881	ENSG00000168016	HGNC:29011	1	0	0	0
TRAPPC9	trafficking protein particle complex 9	83696	ENSG00000167632	HGNC:30832	0	1	0	0
TRIM32	tripartite motif containing 32	22954	ENSG00000119401	HGNC:16380	1	0	0	0
TRIM33	tripartite motif containing 33	51592	ENSG00000197323	HGNC:16290	0	0	1	0
TRIM72	tripartite motif containing 72	493829	ENSG00000177238	HGNC:32671	0	0	0	1
TRIO	trio Rho guanine nucleotide exchange factor	7204	ENSG00000038382	HGNC:12303	1	1	0	0
TRIP12	thyroid hormone receptor interactor 12	9320	ENSG00000153827	HGNC:12306	0	1	0	1
TRPC6	transient receptor potential cation channel subfamily C member 6	7225	ENSG00000137672	HGNC:12338	0	1	0	0
TRPM1	transient receptor potential cation channel subfamily M member 1	4308	ENSG00000134160	HGNC:7146	0	1	0	0
TRRAP	transformation/transcription domain associated protein	8295	ENSG00000196367	HGNC:12347	0	1	0	0
TSC1	TSC complex subunit 1	7248	ENSG00000165699	HGNC:12362	0	1	0	0
TSC2	TSC complex subunit 2	7249	ENSG00000103197	HGNC:12363	0	1	0	0
TSHZ3	teashirt zinc finger homeobox 3	57616	ENSG00000121297	HGNC:30700	0	1	0	0
TSPAN17	tetraspanin 17	26262	ENSG00000048140	HGNC:13594	0	0	1	0
TSPAN4	tetraspanin 4	7106	ENSG00000214063	HGNC:11859	0	0	1	0
TSPAN7	tetraspanin 7	7102	ENSG00000156298	HGNC:11854	0	0	1	0
TSPAN8	tetraspanin 8	7103	ENSG00000127324	HGNC:11855	1	0	0	0
TSPOAP1	TSPO associated protein 1	9256	ENSG00000005379	HGNC:16831	0	0	1	0
TTC25	tetratricopeptide repeat domain 25	83538	ENSG00000204815	HGNC:25280	0	0	1	0
TTN	titin	7273	ENSG00000155657	HGNC:12403	0	1	0	0
TUBA1A	tubulin alpha 1a	7846	ENSG00000167552	HGNC:20766	0	0	0	1
TUBGCP5	tubulin gamma complex associated protein 5	114791	ENSG00000275835	HGNC:18600	0	0	1	0
U2AF2	U2 small nuclear RNA auxiliary factor 2	11338	ENSG00000063244	HGNC:23156	0	0	0	1
UBE2H	ubiquitin conjugating enzyme E2 H	7328	ENSG00000186591	HGNC:12484	0	0	1	0
UBE3A	ubiquitin protein ligase E3A	7337	ENSG00000114062	HGNC:12496	0	1	0	0
UBE3C	ubiquitin protein ligase E3C	9690	ENSG00000009335	HGNC:16803	0	1	0	0
UBN2	ubinuclein 2	254048	ENSG00000157741	HGNC:21931	0	1	0	0
UBR5	ubiquitin protein ligase E3 component n-recognin 5	51366	ENSG00000104517	HGNC:16806	0	1	0	0
UGT1A9	UDP glucuronosyltransferase family 1 member A9	54600	ENSG00000241119	HGNC:12541	1	0	0	0
UIMC1	ubiquitin interaction motif containing 1	51720	ENSG00000087206	HGNC:30298	0	0	1	0
UNC13A	unc-13 homolog A	23025	ENSG00000130477	HGNC:23150	0	1	0	0
UNC5B	unc-5 netrin receptor B	219699	ENSG00000107731	HGNC:12568	1	0	0	0
UNC79	unc-79 homolog, NALCN channel complex subunit	57578	ENSG00000133958	HGNC:19966	0	1	0	0
UNC80	unc-80 homolog, NALCN channel complex subunit	285175	ENSG00000144406	HGNC:26582	0	0	1	0
UPF3B	UPF3B regulator of nonsense mediated mRNA decay	65109	ENSG00000125351	HGNC:20439	0	1	0	1
USH2A	usherin	7399	ENSG00000042781	HGNC:12601	0	0	1	0
USP15	ubiquitin specific peptidase 15	9958	ENSG00000135655	HGNC:12613	0	1	0	0
USP24	ubiquitin specific peptidase 24	23358	ENSG00000162402	HGNC:12623	1	0	0	0
USP45	ubiquitin specific peptidase 45	85015	ENSG00000123552	HGNC:20080	0	1	0	0
USP50	ubiquitin specific peptidase 50	373509	ENSG00000170236	HGNC:20079	0	0	0	1
USP7	ubiquitin specific peptidase 7	7874	ENSG00000187555	HGNC:12630	0	1	0	0
USP9X	ubiquitin specific peptidase 9 X-linked	8239	ENSG00000124486	HGNC:12632	0	0	0	1
USP9Y	ubiquitin specific peptidase 9 Y-linked	8287	ENSG00000114374	HGNC:12633	0	0	1	0
VAMP2	vesicle associated membrane protein 2	6844	ENSG00000220205	HGNC:12643	1	0	0	1
VASH1	vasohibin 1	22846	ENSG00000071246	HGNC:19964	0	0	1	0
VDR	vitamin D receptor	7421	ENSG00000111424	HGNC:12679	0	0	1	0
VEGFA	vascular endothelial growth factor A	7422	ENSG00000112715	HGNC:12680	1	0	0	0
VEZF1	vascular endothelial zinc finger 1	7716	ENSG00000136451	HGNC:12949	0	0	0	1
VIL1	villin 1	7429	ENSG00000127831	HGNC:12690	0	1	0	0
VPS13B	vacuolar protein sorting 13 homolog B	157680	ENSG00000132549	HGNC:2183	0	1	0	0
VSIG4	V-set and immunoglobulin domain containing 4	11326	ENSG00000155659	HGNC:17032	0	0	1	0
WAC	WW domain containing adaptor with coiled-coil	51322	ENSG00000095787	HGNC:17327	0	1	0	1
WASF1	WASP family member 1	8936	ENSG00000112290	HGNC:12732	0	1	0	0
WDFY3	WD repeat and FYVE domain containing 3	23001	ENSG00000163625	HGNC:20751	0	1	0	0
WDFY4	WDFY family member 4	57705	ENSG00000128815	HGNC:29323	0	1	0	0
WDR26	WD repeat domain 26	80232	ENSG00000162923	HGNC:21208	0	0	0	1
WDR45	WD repeat domain 45	11152	ENSG00000196998	HGNC:28912	0	0	0	1
WNK3	WNK lysine deficient protein kinase 3	65267	ENSG00000196632	HGNC:14543	0	0	1	0
WNT1	Wnt family member 1	7471	ENSG00000125084	HGNC:12774	0	0	1	0
WWOX	WW domain containing oxidoreductase	51741	ENSG00000186153	HGNC:12799	0	1	0	0
XKR3	XK related 3	150165	ENSG00000172967	HGNC:28778	1	0	0	0
XKR4	XK related 4	114786	ENSG00000206579	HGNC:29394	1	0	0	0
XPO1	exportin 1	7514	ENSG00000082898	HGNC:12825	1	0	1	0
YEATS2	YEATS domain containing 2	55689	ENSG00000163872	HGNC:25489	0	0	1	0
YIPF3	Yip1 domain family member 3	25844	ENSG00000137207	HGNC:21023	0	0	0	1
YTHDC2	YTH domain containing 2	64848	ENSG00000047188	HGNC:24721	0	0	1	0
YWHAE	tyrosine 3-monooxygenase/tryptophan 5-monooxygenase activation protein epsilon	7531	ENSG00000108953	HGNC:12851	0	0	1	0
YWHAG	tyrosine 3-monooxygenase/tryptophan 5-monooxygenase activation protein gamma	7532	ENSG00000170027	HGNC:12852	0	0	0	1
ZBBX	zinc finger B-box domain containing	79740	ENSG00000169064	HGNC:26245	1	0	0	0
ZBTB1	zinc finger and BTB domain containing 1	22890	ENSG00000126804	HGNC:20259	0	0	0	1
ZBTB10	zinc finger and BTB domain containing 10	65986	ENSG00000205189	HGNC:30953	0	0	0	1
ZBTB16	zinc finger and BTB domain containing 16	7704	ENSG00000109906	HGNC:12930	0	0	1	0
ZBTB18	zinc finger and BTB domain containing 18	10472	ENSG00000179456	HGNC:13030	0	0	0	1
ZBTB20	zinc finger and BTB domain containing 20	26137	ENSG00000181722	HGNC:13503	0	1	0	1
ZC3H11A	zinc finger CCCH-type containing 11A	9877	ENSG00000058673	HGNC:29093	0	0	1	0
ZC3H4	zinc finger CCCH-type containing 4	23211	ENSG00000130749	HGNC:17808	0	1	0	0
ZC4H2	zinc finger C4H2-type containing	55906	ENSG00000126970	HGNC:24931	0	0	0	1
ZFYVE26	zinc finger FYVE-type containing 26	23503	ENSG00000072121	HGNC:20761	0	0	1	0
ZMYND11	zinc finger MYND-type containing 11	10771	ENSG00000015171	HGNC:16966	0	1	0	1
ZNF18	zinc finger protein 18	7566	ENSG00000154957	HGNC:12969	0	0	1	0
ZNF292	zinc finger protein 292	23036	ENSG00000188994	HGNC:18410	0	1	0	0
ZNF385B	zinc finger protein 385B	151126	ENSG00000144331	HGNC:26332	0	0	1	0
ZNF423	zinc finger protein 423	23090	ENSG00000102935	HGNC:16762	1	0	0	0
ZNF462	zinc finger protein 462	58499	ENSG00000148143	HGNC:21684	0	1	0	0
ZNF516	zinc finger protein 516	9658	ENSG00000101493	HGNC:28990	1	0	0	0
ZNF517	zinc finger protein 517	340385	ENSG00000197363	HGNC:27984	0	0	1	0
ZNF544	zinc finger protein 544	27300	ENSG00000198131	HGNC:16759	1	0	0	0
ZNF548	zinc finger protein 548	147694	ENSG00000188785	HGNC:26561	0	0	1	0
ZNF559	zinc finger protein 559	84527	ENSG00000188321	HGNC:28197	0	0	1	0
ZNF608	zinc finger protein 608	57507	ENSG00000168916	HGNC:29238	1	0	0	0
ZNF626	zinc finger protein 626	199777	ENSG00000188171	HGNC:30461	0	0	1	0
ZNF713	zinc finger protein 713	349075	ENSG00000178665	HGNC:22043	0	0	1	0
ZNF75A	zinc finger protein 75a	7627	ENSG00000162086	HGNC:13146	1	0	0	0
ZNF774	zinc finger protein 774	342132	ENSG00000196391	HGNC:33108	0	0	1	0
ZNF804A	zinc finger protein 804A	91752	ENSG00000170396	HGNC:21711	1	1	0	0
ZNF805	zinc finger protein 805	390980	ENSG00000204524	HGNC:23272	1	0	0	0
ZNF827	zinc finger protein 827	152485	ENSG00000151612	HGNC:27193	0	0	1	0
ZWILCH	zwilch kinetochore protein	55055	ENSG00000174442	HGNC:25468	0	0	1	0
