# Supplementary material for: MicroRNA and MicroRNA-Target Variants Associated with Autism Spectrum Disorder and Related Disorders
Source: Genes (Basel). 2022 Jul 26;13(8):1329. doi: 10.3390/genes13081329 (PMC9329941; doi:10.3390/genes13081329)
Supplement: Supplementary file 1 [file genes-13-01329-s001.zip › SuppTables/Table S3 Summary of miRNA variants.xlsx]

## Sheet: S3
Table S3 Summary of miRNA variants
chrom	start	end	miRNA	maxTPM	rsid	Ref	Alt	AF_2_exome	FilterTags2_exome	AF_2_genome	FilterTags2_genome	AF_3	FilterTags3	location	FamilyID_dominant	FamilyID_recessive	FamilyID_denovo	ASD	ADHD	LI	RI	SRS
chr16	76902850	76902850	hsa-mir-4719-5p	4	rs7499278	G	A	1		0.762124		0.780799		arm	0	FAM54;FAM6	0	0	1	0	0	0
chr16	30886643	30886643	hsa-mir-4519-5p	7	rs897984	T	C	0.375		0.556497		0.500074		arm	0	FAM33;FAM66;FAM55	0	0	1	0	0	0
chr21	9825939	9825939	hsa-mir-3648-3p		rs560916630	T	C	0.109313	RF	0.146773	RF	0.0025787	AS_VQSR	arm	FAM22	0	FAM36	0	1	0	0	0
chr6	32717702	32717702	hsa-mir-3135b-3p	0.7	rs4285314	G	A	0.5		0.524868		0.504636		arm	0	FAM29;FAM36;FAM40	0	0	1	0	0	0
chr1	143163791	143163791	hsa-mir-3118-2	0.7	rs543077526	A	C	0.0336412		None	None	None	None	loop	FAM65	0	0	0	1	0	0	0
chr1	567709	567709	hsa-mir-6723-3p	152	rs9699555	A	G	0.00342466		0.00168776	RF	0.00152846	AS_VQSR	arm	0	0	FAM19	0	1	0	0	0
chr1	224585958	224585958	hsa-mir-4742-3p	20	rs7522956	A	C	0.204934		0.24543		0.268504		arm	FAM65	FAM29;FAM33;FAM7;FAM53	0	0	1	0	0	0
chr9	69002295	69002295	hsa-mir-1299-5p	44	rs200401671	G	A	0.00255102		None	None	0.0402232	AS_VQSR	arm	FAM59	0	0	0	1	0	0	0
chr19	11224181	11224181	hsa-mir-6886	0	rs1003723	C	T	0.393217		0.365308		0.352249		loop	FAM22	FAM29;FAM36;FAM7	0	0	1	0	0	0
chr2	12877501	12877501	hsa-mir-3125-5p	99	rs5829384	G	GA	0.659466		0.682475		0.675866		arm	0	FAM54	0	0	1	0	0	0
chr11	11804698	11804698	hsa-mir-8070-3p	2	rs112932356	G	A	0.0566038		0.132586		0.133058		arm	0	FAM66;FAM41	0	0	1	0	0	0
chr3	197020780	197020780	hsa-mir-4797-3p	4	rs3836429	G	GA	0.5		0.585622		0.569146		arm	FAM57	FAM29;FAM60;FAM7	0	0	1	0	0	0
chr18	112324	112324	hsa-mir-8078-5p	106	rs766131071	G	T	0.013068		0.000683995	RF	0.00201977		arm	0	0	FAM63;FAM62;FAM6	0	1	0	0	0
chr2	176032376	176032376	hsa-mir-933-3p	35	rs79402775	G	A	0.0448486		0.0340267		0.0306506		mature	FAM2	0	0	0	1	0	0	0
chr8	130508059	130508119	hsa-mir-3673-3p		None	CATATATATATATTCCGTATATACATTCCATATATATATATATTCCGTATATACATTCCAT	C	None	0	0.00305378		0.00435132		mature	0	0	FAM33	0	1	0	0	0
chr12	54385599	54385599	hsa-mir-196a-2-3p	26	rs11614913	C	T	0.383827		0.377748		0.351207		mature	FAM8	FAM66;FAM7	0	0	1	0	0	0
chr18	112285	112285	hsa-mir-8078-3p	106	rs746144188	G	C	0.000745303		0.0198183	RF	0.0486486		seed	FAM59	0	FAM36;FAM32	0	1	0	0	0
chr3	128990998	128990998	hsa-mir-6826-5p	3	rs6771809	T	C	0.17115		0.185769		0.235007		seed	FAM31	0	0	0	1	0	0	0
chr14	101522556	101522556	hsa-mir-323b-5p	24	rs56103835	T	C	0.280058		0.218559		0.200846		arm	0	FAM40;FAM32	0	0	1	0	0	0
chr7	143079806	143079806	hsa-mir-6892-5p	0.970771	rs6464546	G	A	0.478261		0.509056		0.473216		arm	FAM22	FAM9;FAM32	0	0	1	0	0	0
chr9	137742597	137742597	hsa-mir-3689f-3p	0.7	rs72502717	A	G	0.130859		0.143653		0.150687		arm	0	0	FAM43	0	1	0	0	0
chr8	130509612	130509612	hsa-mir-3669-3p		rs201820796	C	T	None	AC0	0.0377856		0.040745		mature	0	FAM28	0	0	1	0	0	0
chr2	133014640	133014640	hsa-mir-663b-5p	131.272	rs78867621	C	T	0.0424037		0.349325	InbreedingCoeff;RF	None	None	arm	FAM69;FAM31	0	0	0	1	0	0	0
chr2	239990562	239990562	hsa-mir-4440	12	rs62189535	G	T	0.0235665		0.0555018		0.0459006		loop	FAM22	0	FAM25;FAM4	0	1	0	0	0
chr18	112300	112300	hsa-mir-8078	106	rs1259631896	A	C	None	0	0.000302024	RF	None	None	loop	0	0	FAM48;FAM27	0	1	0	0	0
chr12	116586414	116586420	hsa-mir-620	8	rs756985108	CTATATA	CTATA	None	0	None	None	None	None	loop	FAM31	FAM6;FAM7	0	0	1	0	0	0
chr3	151283691	151283691	hsa-mir-5186-3p	2	rs9842591	C	A	0.5		0.479858		0.481217		arm	0	FAM28;FAM34	0	0	1	0	0	0
chr10	28578229	28578230	hsa-mir-8086	2	rs760473336	CA	CAA	None	0	None	None	None	None	loop	FAM31	0	0	0	1	0	0	0
chr18	112317	112321	hsa-mir-8078-5p	106	None	CCCGG	ACCGG	None	0	None	None	None	None	arm	0	0	FAM62;FAM6;FAM58	0	1	0	0	0
chr18	112338	112338	hsa-mir-8078-5p	106	rs78319460	G	A	0.0985041		None	None	0.500842	InbreedingCoeff	arm	FAM22;FAM31	0	0	0	1	0	0	0
chr1	567783	567783	hsa-mir-6723-5p	152	rs2000095	T	C	0.773504		0.0893009	RF	0.132151		mature	0	0	FAM19	0	1	0	0	0
chr8	145625547	145625547	hsa-mir-1234-5p	1.8193	rs782707882	A	C	0.0312658	RF	0.2625	RF	0.200274	AS_VQSR	arm	0	0	FAM62	0	1	0	0	0
chr16	67058	67058	hsa-mir-6859-3-3p	0.7	rs113946687	A	G	0.242383		0.393037	InbreedingCoeff;RF	0.40192	InbreedingCoeff	mature	FAM31	0	FAM5	0	1	0	0	0
chr8	129021179	129021179	hsa-mir-1206-3p	0	rs2114358	G	A	0.62395		0.632195		0.642261		arm	FAM31	FAM6	0	0	1	0	0	0
chr3	75679958	75679958	hsa-mir-1324	9.6771	rs79564960	C	T	0.384746	InbreedingCoeff	0.321459	InbreedingCoeff;RF	0.464821	InbreedingCoeff	loop	FAM31	0	0	0	1	0	0	0
chr11	126858392	126858392	hsa-mir-3167-3p	86	rs670637	A	G	0.214973		0.20369		0.223581		arm	FAM69	FAM34;FAM4	0	0	1	0	0	0
chr18	112288	112288	hsa-mir-8078-3p	106	rs774820601	C	T	5.20118e-05		0.0141927	RF	0.00113775		mature	FAM22	0	FAM5;FAM32	0	1	0	0	0
chr8	101715243	101715243	hsa-mir-7705-5p		rs78517417	C	T	None	0	0.377062	InbreedingCoeff;RF	0.395506	InbreedingCoeff	mature	FAM22;FAM59	0	0	0	1	0	0	0
chr22	28316591	28316591	hsa-mir-3199-2-3p		rs75321888	T	TG	1		0.999945		0.999931		arm	0	FAM60	0	0	1	0	0	0
chr18	112277	112277	hsa-mir-8078-3p	106	rs759563946	C	T	0.0466576		None	None	0.00190151		mature	FAM57	0	FAM36;FAM33;FAM48;FAM4	0	1	0	0	0
chr17	72744798	72744798	hsa-mir-3615-3p		rs745666	G	C	0.441495		0.420748		0.411162		arm	FAM57	FAM19;FAM71	0	0	1	0	0	0
chr21	14778721	14778721	hsa-mir-3156-3-3p	0.7	rs2747232	A	T	0.971289		0.968883		0.971577		arm	0	FAM60	0	0	1	0	0	0
chr5	57825920	57825920	hsa-mir-548ae-2-5p	0.7	rs10461441	A	G	0	AC0	0.0870281		0.0743872		arm	FAM22	0	0	0	1	0	0	0
chr8	26906433	26906438	hsa-mir-548h-4-5p	1	rs150141473	TTAAAG	T	0.111673		0.197538		0.179345		arm	FAM22	0	0	0	1	0	0	0
chr1	53400625	53400625	hsa-mir-5095-5p	2	rs111258468	C	T	0	AC0	0.0679222		0.0631805		mature	FAM2	0	0	0	1	0	0	0
chr2	133014587	133014587	hsa-mir-663b-3p	131.272	rs746678615	C	T	2.11945e-05	RF	0.0906714	InbreedingCoeff;RF	None	None	arm	FAM22	0	0	0	1	0	0	0
chr15	22049322	22049322	hsa-mir-3118-6-3p		rs7167371	C	G	0.168182		0.138636	RF	1.82169e-05		seed	FAM57	0	0	0	1	0	0	0
chr8	27559214	27559214	hsa-mir-3622a-5p		rs66683138	G	A	0.42217		0.264957		0.253671		mature	FAM2	FAM71	0	0	1	0	0	0
chr9	69002317	69002317	hsa-mir-1299-5p	44	rs76266132	T	C	0.479424		None	None	0.499993	InbreedingCoeff	arm	FAM31	0	0	0	1	0	0	0
chr10	102734778	102734778	hsa-mir-608-5p	10	rs4919510	C	G	0.270779		0.25583		0.271421		mature	FAM57	FAM32	0	0	1	0	0	0
chr4	115577997	115577997	hsa-mir-577-3p	34	rs34115976	C	G	0.151636		0.168412		0.146655		arm	FAM22	0	0	0	1	0	0	0
chr18	112320	112322	hsa-mir-8078-5p	106	None	GGT	AGT	None	0	None	None	None	None	arm	FAM57;FAM22;FAM69;FAM31	0	0	0	1	0	0	0
chr5	143059433	143059433	hsa-mir-5197-5p	0.7	rs2042253	T	C	0.166667		0.248868		0.268256		arm	0	FAM60;FAM51	0	0	1	0	0	0
chr2	47604866	47604866	hsa-mir-559-3p	31	rs58450758	C	T	0.125881		0.144378		0.158436		arm	FAM69	0	0	0	1	0	0	0
chr18	112270	112270	hsa-mir-8078-3p	106	rs753406253	C	T	0.00283896		0.0077464	RF	0.0180039		mature	0	0	FAM36;FAM32	0	1	0	0	0
chr9	135821099	135821099	hsa-mir-548aw-5p	23	rs56195815	C	T	0.166667		0.215594		0.218637		arm	FAM22;FAM69	FAM53	0	0	1	0	0	0
chr5	168690612	168690612	hsa-mir-585-3p	20	rs62376934	A	G	0.713142		0.738483		0.750739		arm	0	FAM43;FAM1	0	0	1	0	0	0
chr14	106106549	106106549	hsa-mir-8071-2-3p	0.7	rs10151146	G	C	0.5		0.416019		0.400642		mature	FAM2;FAM31	FAM62;FAM36;FAM39	0	0	1	0	0	0
chr7	100802786	100802786	hsa-mir-4653-5p	23	rs11983381	A	G	0.214372		0.147354		0.138243		arm	FAM22	FAM6	0	0	1	0	0	0
chr8	26906437	26906437	hsa-mir-548h-4-5p	1	rs184537764	A	*	None	0	None	None	None	None	arm	FAM22	0	0	0	1	0	0	0
chr3	111831723	111831724	hsa-mir-567-3p	26	rs768252232	TA	T	0.352989	InbreedingCoeff	0.007684		0.00126985		arm	0	0	FAM62;FAM33	0	1	0	0	0
chr11	65211979	65211979	hsa-mir-612-3p	14.1897	rs12803915	G	A	0.160473		0.171761		0.169651		arm	FAM31;FAM59	FAM7;FAM48;FAM55	0	0	1	0	0	0
chr6	57254939	57254939	hsa-mir-548u-5p	11	rs4994089	G	T	0.1354		None	None	None	None	arm	FAM22	0	0	0	1	0	0	0
chr1	17373	17373	hsa-mir-6859-1-3p	13	rs750111615	A	G	0.00628781	RF	9.54472e-05	RF	0.000112328	AS_VQSR	mature	0	0	FAM4	0	1	0	0	0
chr12	66417493	66417493	hsa-mir-6074-5p	5	rs10878362	C	A	0.125		0.276666		0.287148		arm	FAM8	FAM54;FAM58;FAM51	0	0	1	0	0	0
chr16	81567554	81567554	hsa-mir-7854-3p	26	rs2925980	A	G	0.325		0.330201		0.343805		seed	0	FAM55	0	0	1	0	0	0
chr20	26188866	26188866	hsa-mir-663a-3p	256.688	rs1274768290	C	CA	None	0	0.0273594	RF	0.000160646	AS_VQSR	arm	0	0	FAM5;FAM58	0	1	0	0	0
chr9	69002304	69002304	hsa-mir-1299-5p	44	rs78546776	C	G	0.0699588		None	None	0.102372		arm	FAM31	0	0	0	1	0	0	0
chr2	141344200	141344200	hsa-mir-7157-3p	0	rs56148568	T	C	0.285714		0.240094		0.21689		mature	0	FAM53	0	0	1	0	0	0
chr2	6790537	6790537	hsa-mir-7515		rs10192411	A	G	0.4		0.375353		0.390399		loop	FAM31	FAM54;FAM60;FAM66;FAM9;FAM39	0	0	1	0	0	0
chr21	44371114	44371114	hsa-mir-5692b-5p	15	rs451887	T	C	1		0.888263		0.881114		seed	0	FAM7;FAM53	0	0	1	0	0	0
chr9	69002294	69002294	hsa-mir-1299-5p	44	rs79965448	C	T	0.477528		None	None	0.499985	InbreedingCoeff	arm	FAM31	0	0	0	1	0	0	0
chr1	143163798	143163798	hsa-mir-3118-2-3p	0.7	rs761533086	T	G	0	RF;AC0	None	None	None	None	seed	0	0	FAM5	0	1	0	0	0
chr18	112327	112327	hsa-mir-8078-5p	106	rs779073454	G	T	None	0	0.000804101	RF	None	None	arm	0	0	FAM48	0	1	0	0	0
chr2	64567916	64567916	hsa-mir-4433-5p		rs12473206	C	G	0.15		0.237446		0.205994		seed	FAM22;FAM31	0	0	0	1	0	0	0
chr7	29720404	29720404	hsa-mir-550a-3-5p	20	rs850108	A	G	0.254236		0.29108		0.317698		arm	FAM31	FAM4	0	0	1	0	0	0
chr18	112316	112317	hsa-mir-8078-5p	106	rs774794863	GC	G	None	0	0.0307951	RF	0.0827123	AS_VQSR	arm	0	0	FAM36;FAM6;FAM32	0	1	0	0	0
chr6	31323072	31323072	hsa-mir-6891-5p	0.944791	rs201720765	G	C	0.000196121	RF	0.00813225	RF	0	AC0	arm	0	0	FAM63	0	1	0	0	0
chr18	112266	112266	hsa-mir-8078-3p	106	rs776748900	G	A	0.000339069		0.00489568	RF	0.000474465		mature	0	0	FAM32	0	1	0	0	0
chr19	40875810	40875810	hsa-mir-6796-3p	16	rs3745199	C	G	0.4519		0.387029		0.356071		mature	FAM22	FAM1	0	0	1	0	0	0
chr14	106325659	106325659	hsa-mir-4537-3p	2	None	C	G	None	0	None	None	0.000169348		arm	0	0	FAM27	0	1	0	0	0
chr8	113655752	113655752	hsa-mir-2053-5p	1.8071	rs10505168	T	C	0.349842		0.329967		0.346125		arm	0	FAM60	0	0	1	0	0	0
chr16	88535341	88535341	hsa-mir-5189-5p	4	rs56292801	G	A	0.470588		0.286133		0.296642		arm	FAM31	FAM54	0	0	1	0	0	0
chr14	103006047	103006047	hsa-mir-4309-3p	16	rs12879262	G	C	0.11336		0.107059		0.110995		arm	0	FAM71	0	0	1	0	0	0
chr3	124451312	124451312	hsa-mir-544b-5p	16	rs10934682	T	G	0.170082		0.165066		0.173842		arm	0	FAM28	0	0	1	0	0	0
chr2	52929680	52929680	hsa-mir-4431-3p	20	rs6726779	T	C	0.833333		0.311173		0.309814		arm	FAM69	FAM28;FAM43	0	0	1	0	0	0
chr19	54228742	54228742	hsa-mir-516b-2	56	rs10670323	G	GAAAGA	0.0674912		0.141827		0.143166		loop	FAM2	FAM71;FAM32	0	0	1	0	0	0
chr12	121882098	121882098	hsa-mir-7107-3p	0	rs3817551	T	G	0.389217		0.381334		0.346171		mature	FAM69	FAM54;FAM43	0	0	1	0	0	0
chrX	108297780	108297780	hsa-mir-6087-5p	16551	rs761432481	G	GGGGGC	None	AC0	0.626715		0.587389		seed	0	FAM54	0	0	1	0	0	0
chr15	86368959	86368959	hsa-mir-548ap-3p	0.7	rs4577031	A	T	0.571429		0.666258		0.704668		arm	0	FAM6;FAM51;FAM55	0	0	1	0	0	0
chr18	112292	112292	hsa-mir-8078-3p	106	rs752261143	A	G	0	AC0	9.74469e-05	RF	0	AC0	arm	0	0	FAM48	0	1	0	0	0
chr3	124093220	124093220	hsa-mir-6083-5p	23	rs78790512	G	A	0.15		0.131849		0.120095		arm	FAM2	0	0	0	1	0	0	0
chr10	105154089	105154089	hsa-mir-1307	69.8542	rs7911488	A	G	0.341292		0.288665		0.276511		loop	FAM65	0	0	0	1	0	0	0
chr12	128778703	128778703	hsa-mir-3612-3p	12	rs1683709	G	A	0.252095		0.220886		0.229495		arm	0	FAM32	0	0	1	0	0	0
chr6	155174524	155174525	hsa-mir-1273c-5p	27	rs766347935	CT	CTT	None	0	None	None	None	None	arm	0	0	FAM61;FAM32	0	1	0	0	0
chr2	133014612	133014612	hsa-mir-663b-5p	131.272	rs74853538	A	C	0.499248	InbreedingCoeff	0.380431	InbreedingCoeff	0	AC0;AS_VQSR	arm	FAM31	0	0	0	1	0	0	0
chr12	116866113	116866114	hsa-mir-4472-2-5p	42	rs370202370	CA	C	0	AC0	0.375515		0.343319		seed	FAM57	FAM53	FAM6;FAM25	0	1	0	0	0
chr18	112269	112269	hsa-mir-8078-3p	106	rs4278826	T	C	0.0351252		0.310516	InbreedingCoeff;RF	0.329406	InbreedingCoeff	mature	FAM59	0	0	0	1	0	0	0
chr18	112258	112258	hsa-mir-8078-3p	106	rs78621887	G	A	0.139983		0.198696	InbreedingCoeff;RF	0.377701	InbreedingCoeff	arm	FAM57;FAM59	0	0	0	1	0	0	0
chr1	567720	567720	hsa-mir-6723-3p	152	rs376613997	T	C	0.00248139		0.00159524	RF	0.00138706	AS_VQSR	arm	0	0	FAM19	0	1	0	0	0
chr15	21038125	21038128	hsa-mir-3118-4-5p	0.7	rs760863816	ATAC	A	None	0	0.0823433	RF	0.0777745	AS_VQSR	arm	FAM22	0	0	0	1	0	0	0
chr14	106087478	106087478	hsa-mir-8071-1-5p	0.7	rs28614770	C	T	0	AC0	0.347074	InbreedingCoeff;RF	0.315362	InbreedingCoeff	arm	0	0	FAM34	0	1	0	0	0
chr9	68415388	68415388	hsa-mir-4477b-3p	888	rs4928837	A	T	0.502621	InbreedingCoeff	None	None	0.494805	InbreedingCoeff	arm	FAM31	0	0	0	1	0	0	0
chr1	12251808	12251808	hsa-mir-4632-3p	2	rs653667	T	G	0.330183		0.333459		0.321335		arm	0	FAM61;FAM36	0	0	1	0	0	0
chr10	106028154	106028154	hsa-mir-4482-5p	37	rs45596840	G	A	0.0714286		0.254249		0.241719		seed	FAM31	0	0	0	1	0	0	0
chr8	101715205	101715205	hsa-mir-7705-3p		rs75329335	C	T	None	0	0.329397	InbreedingCoeff;RF	0.328475	InbreedingCoeff	arm	FAM22;FAM59	0	0	0	1	0	0	0
chr5	72174432	72174432	hsa-mir-4804-5p	15	rs266435	C	G	0.813559		0.839593		0.823714		seed	0	FAM6	0	0	1	0	0	0
chr11	94199721	94199721	hsa-mir-548l-5p	43	rs13447640	G	A	0.0268415		0.0290796		0.0429772		mature	FAM65	0	0	0	1	0	0	0
chr18	112295	112295	hsa-mir-8078	106	rs764048918	G	T	0.00100198		0.0102478	RF	0.000438137		loop	FAM59	0	FAM62;FAM1	0	1	0	0	0
chr18	112284	112284	hsa-mir-8078-3p	106	rs781412688	A	G	0.000402607		0.013222	RF	8.93003e-05		seed	0	0	FAM29	0	1	0	0	0
chr2	133014602	133014602	hsa-mir-663b-5p	131.272	rs75245503	G	C	0.499125	InbreedingCoeff	0.380549	InbreedingCoeff	0	AC0;AS_VQSR	arm	FAM31	0	0	0	1	0	0	0
chr2	87421971	87421971	hsa-mir-4771-1-3p	3	rs371177632	T	C	None	0	0.0533076	RF	0.058743		mature	0	0	FAM19;FAM33;FAM39	0	1	0	0	0
chr18	112305	112305	hsa-mir-8078-5p	106	rs772557027	C	T	0.000604903	RF	0.0404856	RF	0.00448789	AS_VQSR	arm	FAM59	0	0	0	1	0	0	0
chr19	40875800	40875800	hsa-mir-6796-3p	16	rs3745198	C	G	0.45374		0.387161		0.35645		seed	FAM22	FAM1	0	0	1	0	0	0
chr5	153975576	153975576	hsa-mir-3141-3p	0.7	rs936581	G	A	0.140921		0.159284		0.136947		arm	FAM57	FAM28	0	0	1	0	0	0
chr1	206648147	206648147	hsa-mir-6769b-5p	0.7	rs1953090	T	G	0.241557		0.249032		0.245508		arm	FAM57	FAM19;FAM7;FAM55;FAM39;FAM53	0	0	1	0	0	0
chr2	114340628	114340628	hsa-mir-1302-3-5p	7.419	rs7589328	C	T	0.042487		0.268498	InbreedingCoeff;RF	0.283418	InbreedingCoeff	arm	FAM31	0	FAM34	0	1	0	0	0
chr8	145625543	145625543	hsa-mir-1234-5p	1.8193	rs782139496	A	C	0.0455045		0.209229	RF	0.0683853	AS_VQSR	arm	0	0	FAM62	0	1	0	0	0
chr1	1231507	1231507	hsa-mir-6726-3p	0.7	rs619608	G	A	0.0951044		0.0797887		0.0824496		seed	FAM65	0	0	0	1	0	0	0
chr5	159912418	159912418	hsa-mir-146a-3p	2.0908	rs2910164	C	G	0.711342		0.717762		0.704894		seed	0	FAM60	0	0	1	0	0	0
chr2	32757238	32757238	hsa-mir-558-5p	9	None	G	GTGTGTGTGTGTGTGTGT	None	0	0.00220963	RF	0.00102769		arm	0	0	FAM33;FAM6;FAM4	0	1	0	0	0
chr12	120151493	120151493	hsa-mir-1178-5p	87.0175	rs7311975	T	C	0.0595312		0.0841808		0.114098		seed	FAM22	0	0	0	1	0	0	0
chr18	112331	112331	hsa-mir-8078-5p	106	rs370763570	C	T	0.334493		None	None	0.299736	InbreedingCoeff	arm	FAM22	FAM29	FAM6	0	1	0	0	0
chr20	58883534	58883534	hsa-mir-646-5p	38	rs6513496	T	C	0.239975		0.260847		0.271903		arm	0	FAM27	0	0	1	0	0	0
chr7	2297212	2297212	hsa-mir-6836-5p	0	rs62442513	C	T	0.160465		0.134692		0.138473		arm	FAM59	FAM36;FAM58;FAM71	0	0	1	0	0	0
chr10	29834003	29834003	hsa-mir-604-5p	13	rs2368392	G	A	0.288144		0.291272		0.292642		arm	FAM69	FAM25;FAM5;FAM32	0	0	1	0	0	0
chr7	158325503	158325503	hsa-mir-595-5p	10	rs4909237	C	T	0.191169		0.171365		0.154306		arm	FAM22	FAM39	0	0	1	0	0	0
chr1	17604437	17604437	hsa-mir-3972-3p	2	rs72646786	C	T	0	AC0	0.12374		0.127984		arm	FAM65	FAM7	0	0	1	0	0	0
chr18	112298	112298	hsa-mir-8078	106	rs756373585	G	A	0.00161593		0.000945462	RF	0.00160017		loop	0	0	FAM27	0	1	0	0	0
chr20	61870141	61870141	hsa-mir-3196-5p	13	rs113297757	G	A	0.0266448		0.0241402		0.0286873		seed	FAM65	0	0	0	1	0	0	0
chr6	31323067	31323067	hsa-mir-6891-5p	0.944791	rs114505907	G	C	0.00249868	RF	0.0185219	RF	1.27217e-05	AS_VQSR	arm	0	0	FAM63	0	1	0	0	0
chr18	112308	112308	hsa-mir-8078-5p	106	rs774822105	G	A	0.00012546	RF	0.00226411	RF	0.0115236		arm	0	0	FAM27	0	1	0	0	0
chr4	36428048	36428048	hsa-mir-1255b-1-5p	0.3932	rs6841938	G	A	0.0903361		0.0921722		0.0989647		mature	FAM57	0	0	0	1	0	0	0
chr9	68415353	68415353	hsa-mir-4477b-3p	888	rs71242635	T	G	0.138801	RF	None	None	0.00145797		arm	FAM31	0	FAM36;FAM34;FAM25	0	1	0	0	0
chr22	38243738	38243738	hsa-mir-659-5p	8	None	T	TCCTGCCTCAGCCTCCCGAGTAGCTGGAATTACAGGCATGCGCCACCACTCCCGGCTAATTTTGTA	None	0	None	None	None	None	seed	0	0	FAM19	0	1	0	0	0
chr16	88535407	88535407	hsa-mir-5189-3p	4	rs35613341	C	G	0.461538		0.343201		0.347317		mature	FAM31	0	0	0	1	0	0	0
chr15	34674309	34674309	hsa-mir-1233-1	0.7	rs347881	T	C	0.701108		None	None	0.675676	AS_VQSR	loop	0	FAM55	0	0	1	0	0	0
chr20	61870167	61870167	hsa-mir-3196	13	rs744591	C	A	0.482126		0.450194		0.443336		loop	FAM2	FAM62;FAM9	0	0	1	0	0	0
chr1	143163790	143163790	hsa-mir-3118-2	0.7	rs79594127	T	C	0.00598802	RF	None	None	None	None	loop	FAM31	0	0	0	1	0	0	0
chr9	68415318	68415318	hsa-mir-4477b-5p	888	rs35282198	G	A	0.0360662		None	None	1.012e-05		arm	FAM57	0	FAM19;FAM43	0	1	0	0	0
chr1	17407	17407	hsa-mir-6859-1-5p	13	rs372841554	G	A	0.0249896	RF	0.00825083	RF	0.0186669		arm	FAM57	0	FAM29;FAM5	0	1	0	0	0
chr8	103137693	103137693	hsa-mir-5680-5p	3	rs487571	T	C	0.666667		0.561531		0.569807		arm	FAM65	FAM61;FAM60;FAM4	0	0	1	0	0	0
chr11	65211940	65211940	hsa-mir-612-5p	14.1897	rs550894	C	A	0.198576		0.114226		0.136704		arm	0	FAM53	0	0	1	0	0	0
chr6	57254986	57254986	hsa-mir-548u-3p	11	rs2397267	G	A	0.5		None	None	None	None	mature	FAM31	0	0	0	1	0	0	0
chr19	50436371	50436371	hsa-mir-4751-3p		rs8667	G	A	0.332336		0.357272		0.306849		arm	0	FAM51;FAM53	0	0	1	0	0	0
chr4	7461769	7461769	hsa-mir-4274-5p	15	rs12512664	A	G	0.389113		0.3952		0.407976		arm	0	FAM28;FAM53	0	0	1	0	0	0
chr19	47212593	47212593	hsa-mir-320e-5p	30	rs10423365	A	G	0.425146		0.504449		0.50829		arm	0	FAM28;FAM60;FAM6;FAM43;FAM71	0	0	1	0	0	0
chr18	112323	112323	hsa-mir-8078-5p	106	rs760498960	G	T	0.185428		0.017138	RF	0.00149285		arm	FAM59	0	FAM62;FAM1	0	1	0	0	0
chr18	112334	112336	hsa-mir-8078-5p	106	rs1491468208	GGC	G	0.000346432		None	None	0.00396746	AS_VQSR	arm	FAM57;FAM22	0	0	0	1	0	0	0
chr2	112528649	112528649	hsa-mir-4771-2-3p	6	rs71267705	A	G	None	AC0	0.0882721	RF	0.0981186		mature	0	0	FAM43	0	1	0	0	0
chr12	121882141	121882141	hsa-mir-7107-5p	0	rs55671311	C	G	0.0608465		0.0558641		0.0558589		mature	FAM57	0	0	0	1	0	0	0
chr2	60614577	60614577	hsa-mir-4432-5p	0.7	rs56239160	A	G	0.2		0.108831		0.107921		arm	FAM2	0	0	0	1	0	0	0
chr22	50356555	50356555	hsa-mir-6821-3p	0.7	rs4078443	T	C	0.727553		0.759607		0.751567		arm	0	FAM53	0	0	1	0	0	0
chr18	112262	112262	hsa-mir-8078-3p	106	rs12326520	T	A	0	AC0	0.00330697	RF	0.00011729		arm	0	0	FAM5;FAM43;FAM1;FAM32	0	1	0	0	0
chr6	167411362	167411362	hsa-mir-3939-5p	8	rs77072520	G	A	0.0262626		0.177533	RF	0.13243		arm	0	0	FAM62;FAM48	0	1	0	0	0
chr20	26188887	26188887	hsa-mir-663a-5p	256.688	rs1207687757	G	A	None	0	0.0544568	RF	0.0017212	AS_VQSR	mature	0	0	FAM5;FAM58	0	1	0	0	0
chr5	53371399	53371399	hsa-mir-4459-5p	13	rs73112689	C	T	0.125		0.204886		0.224565		mature	FAM22	0	0	0	1	0	0	0
chr3	75679944	75679944	hsa-mir-1324-5p	9.6771	rs7614638	C	T	0.261062	InbreedingCoeff	0.238858	InbreedingCoeff;RF	0	AC0	arm	FAM57;FAM69;FAM8	0	0	0	1	0	0	0
chr2	240007544	240007544	hsa-mir-4441-3p	10	rs12233076	C	T	0.107143		0.28321		0.311074		arm	0	FAM53	0	0	1	0	0	0
chr16	15248798	15248798	hsa-mir-3180-4-5p	4	rs78681286	A	G	0.229167		0.802172		0.785155		arm	0	FAM51	0	0	1	0	0	0
chr5	54468124	54468124	hsa-mir-449c-3p	21	rs35770269	A	T	0.292595		0.26655		0.246909		seed	FAM22	FAM19;FAM33;FAM71	0	0	1	0	0	0
chr14	101533093	101533093	hsa-mir-656-5p	56	rs58834075	C	T	0.048868		0.0568332		0.0644934		arm	FAM57	0	0	0	1	0	0	0
chr6	167411334	167411334	hsa-mir-3939-3p	8	rs75823810	C	T	0.0365297	RF	0.178529		0.130301		seed	0	0	FAM62;FAM48	0	1	0	0	0
chr2	239990593	239990593	hsa-mir-4440-5p	12	rs868741738	G	A	0.0277228		0.0453288		0.0397701		arm	FAM22	0	FAM4	0	1	0	0	0
chr7	7106636	7106636	hsa-mir-3683	32	rs6977967	A	G	0.198166		0.190205		0.221355		loop	FAM65	0	0	0	1	0	0	0
chr15	102513784	102513784	hsa-mir-6859-2-3p	2	rs200786149	C	T	0.319793		0.279584		0.327436	AS_VQSR	mature	FAM31	FAM34	0	0	1	0	0	0
chr8	101715225	101715230	hsa-mir-7705-5p		rs1190747527	TAAAAC	T	None	0	0.366844	InbreedingCoeff;RF	0.379606	AS_VQSR;InbreedingCoeff	mature	FAM22;FAM59	0	0	0	1	0	0	0
chr16	593277	593277	hsa-mir-3176-5p	64	rs8054514	T	G	0.24589		0.187169		0.231175		arm	FAM22	0	0	0	1	0	0	0
chr19	8454236	8454236	hsa-mir-4999-5p	7	rs72996752	A	G	None	AC0	0.275921		0.251072		mature	0	FAM55;FAM4	0	0	1	0	0	0
chr18	112326	112326	hsa-mir-8078-5p	106	rs1424135974	G	T	0.00031637		0.00365125	RF	3.861e-05	AS_VQSR	arm	0	0	FAM48	0	1	0	0	0
chr8	130496365	130496365	hsa-mir-3686-5p	39	rs6997249	G	A	0.269565		0.304693		0.277558		arm	FAM22	0	0	0	1	0	0	0
chr1	567771	567771	hsa-mir-6723-5p	152	rs372569209	T	C	0	AC0	0.000364659	RF	0.000480658		mature	0	0	FAM19	0	1	0	0	0
chr1	167967958	167967958	hsa-mir-1255b-2-3p	75	rs79639536	A	G	0.00842697		0.0114533		0.00927469		mature	FAM22	0	0	0	1	0	0	0
chr9	126247833	126247833	hsa-mir-7150-3p	4	rs58605477	A	G	0.227273		0.209219		0.20812		arm	FAM8	FAM54	FAM39	0	1	0	0	0
chr14	106106505	106106505	hsa-mir-8071-2-5p	0.7	rs55639742	C	T	0.416667		0.287933		0.283441		arm	FAM31	FAM55;FAM40	0	0	1	0	0	0
chr18	112276	112276	hsa-mir-8078-3p	106	rs771154846	C	A	0.00714788		0.0052392	RF	0.000327215		mature	FAM59	0	FAM1	0	1	0	0	0
chr16	76902847	76902847	hsa-mir-4719-5p	4	rs7500280	T	C	1		0.658389		0.669279		arm	0	FAM54;FAM28;FAM63;FAM6	0	0	1	0	0	0
chr17	41522213	41522213	hsa-mir-2117	4.9222	rs7207008	T	A	0.462858		0.472246		0.469847		loop	FAM31	0	0	0	1	0	0	0
chr10	29833998	29833998	hsa-mir-604-5p	13	rs2368393	A	G	0.29009		0.295042		0.298169		arm	FAM69	FAM25;FAM5;FAM32	0	0	1	0	0	0
chr5	174178774	174178774	hsa-mir-4634-3p	0.7	rs7709117	G	A	None	AC0	0.549009		0.527004		arm	0	FAM5;FAM53	0	0	1	0	0	0
chr20	26188905	26188905	hsa-mir-663a-5p	256.688	rs1234765502	C	T	1.97707e-05	RF	0.0204643	RF	0.0013862	AS_VQSR	arm	0	0	FAM5	0	1	0	0	0
chr19	13031210	13031210	hsa-mir-5695-3p	23	rs2967897	T	C	0.75		0.661636		0.648431		arm	FAM31	FAM63	0	0	1	0	0	0
chrX	153678706	153678706	hsa-mir-6858	2	rs2070644	C	T	0.160473		0.188799		0.218468		loop	0	FAM7	0	0	1	0	0	0
chr15	21038172	21038172	hsa-mir-3118-4-3p	0.7	rs370569866	C	G	0.0974843	RF	0.100683	RF	0.105586	AS_VQSR	seed	FAM59	0	0	0	1	0	0	0
chr16	15248720	15248720	hsa-mir-3180-4-3p	4	rs75000738	C	A	0.5		0.739632		0.707872		arm	0	FAM51	0	0	1	0	0	0
chr11	61582708	61582708	hsa-mir-1908-5p	3.6476	rs174561	T	C	0.317659		0.299471		0.26856		arm	FAM69	0	0	0	1	0	0	0
chr2	133014629	133014629	hsa-mir-663b-5p	131.272	rs200394178	A	G	1.61492e-05	RF	0.00460393	RF	0	AC0;AS_VQSR	arm	0	0	FAM5	0	1	0	0	0
chr2	208031167	208031167	hsa-mir-7845	26	rs6717413	G	A	0	AC0	0.626723		0.597817		loop	0	FAM33	0	0	1	0	0	0
chr13	55748673	55748673	hsa-mir-5007-3p	3	rs1572687	T	C	0.5		0.613258		0.655347		arm	0	FAM33;FAM53;FAM32	0	0	1	0	0	0
chr22	46156446	46156446	hsa-mir-4762	16	rs60308683	G	A	0.1		0.0911631		0.0862693		loop	FAM8	0	0	0	1	0	0	0
chr11	126858406	126858406	hsa-mir-3167-5p	86	rs634171	A	T	0.215458		0.203499		0.223444		arm	FAM69	FAM34;FAM4	0	0	1	0	0	0
chr18	112319	112320	hsa-mir-8078-5p	106	rs759969734	CG	TG	None	0	None	None	None	None	arm	FAM65;FAM57	0	0	0	1	0	0	0
chr5	154065383	154065383	hsa-mir-1303-3p	6	rs75538180	A	T	0.169348	RF	0.0957008		0.400749	InbreedingCoeff	arm	FAM69	FAM19	0	0	1	0	0	0
chr18	112291	112291	hsa-mir-8078-3p	106	rs759297424	G	T	0.000113632		0.000634394	RF	1.48507e-05		arm	0	0	FAM48	0	1	0	0	0
chr18	112329	112329	hsa-mir-8078-5p	106	rs778365716	G	C	0.00911234		0.00166185	RF	2.14463e-05	AS_VQSR	arm	FAM57	0	FAM63	0	1	0	0	0
chr18	112312	112312	hsa-mir-8078-5p	106	rs780349617	G	T	0.00677036		0.000294493	RF	7.50435e-06		arm	0	0	FAM62	0	1	0	0	0
chr2	134884700	134884700	hsa-mir-3679-5p	14	rs6430498	G	A	0.373134		0.318251		0.351536		arm	FAM57;FAM69	FAM27	0	0	1	0	0	0
chr1	143163772	143163772	hsa-mir-3118-2-5p	0.7	rs78472851	G	C	0.00409836	RF	None	None	None	None	arm	FAM57;FAM31	0	0	0	1	0	0	0
chr18	112279	112279	hsa-mir-8078-3p	106	rs760341740	G	T	0.00656719		0.035144	RF	0.0266626		mature	0	0	FAM5;FAM32	0	1	0	0	0
chr7	64139463	64139463	hsa-mir-6839-5p	24	rs7804972	G	A	0.435407		0.361119		0.347048		mature	FAM69	FAM55	0	0	1	0	0	0
chr18	112268	112268	hsa-mir-8078-3p	106	rs758670386	G	T	0.0137142		0.0148368	RF	0.0215923		mature	0	0	FAM36;FAM58	0	1	0	0	0
chr10	12695177	12695177	hsa-mir-4481-5p	0	rs7896283	A	G	0.277778		0.479936		0.440486		arm	0	FAM36;FAM7;FAM43;FAM55	0	0	1	0	0	0
chr19	54191743	54191743	hsa-mir-1283-1-5p	4.2132	rs57111412	A	G	0.155919		0.149614		0.185694		arm	0	FAM34;FAM53	0	0	1	0	0	0
chr2	60614572	60614572	hsa-mir-4432-5p	0.7	rs243080	G	A	0.666667		0.442673		0.422411		arm	0	FAM61;FAM53	0	0	1	0	0	0
chr6	57254955	57254955	hsa-mir-548u-5p	11	rs2894842	G	A	0.5		None	None	None	None	arm	FAM31	0	0	0	1	0	0	0
chr20	26188909	26188909	hsa-mir-663a-5p	256.688	rs1409432764	G	A	None	0	0.0217391	RF	0.00165289	AS_VQSR	arm	0	0	FAM5	0	1	0	0	0
chr14	101507727	101507727	hsa-mir-300-5p	8	rs12894467	C	T	0.516165		0.494058		0.501806		arm	0	FAM54;FAM62;FAM40	0	0	1	0	0	0
chr8	24811322	24811322	hsa-mir-6841-3p	0	rs76347846	A	G	0.0669843		0.0699087		0.0817298		mature	FAM57	FAM39	0	0	1	0	0	0
chr6	167411314	167411314	hsa-mir-3939-3p	8	rs13216014	T	C	0.06691	RF	0.033945	RF	0.013529		arm	0	0	FAM61	0	1	0	0	0
chr11	56511354	56511354	hsa-mir-6128-5p	48	rs67042258	G	A	0.220829		0.239294		0.233486		arm	FAM65	FAM7	0	0	1	0	0	0
chr17	15154966	15154966	hsa-mir-4731-3p	5	rs66507245	T	A	None	AC0	0.467562		0.456397		seed	0	FAM54;FAM53	0	0	1	0	0	0
chr2	133014619	133014619	hsa-mir-663b-5p	131.272	rs78327226	C	T	0.00921028	RF	0.306821	InbreedingCoeff;RF	1.49432e-05		arm	FAM69;FAM31	0	0	0	1	0	0	0
chr10	135061112	135061112	hsa-mir-202-5p	1.2465	rs12355840	C	T	0.794882		0.775838		0.707567		arm	FAM57	FAM60;FAM36;FAM53	0	0	1	0	0	0
chr15	22049316	22049316	hsa-mir-3118-6-3p		rs1814008	G	A	0.0824742		0.0883097	RF	7.29767e-05	AS_VQSR	arm	0	0	FAM29	0	1	0	0	0
chr6	120336327	120336327	hsa-mir-3144-5p	0.9	rs68035463	C	A	0.215972		0.196796		0.220998		arm	FAM8	FAM4	0	0	1	0	0	0
chr8	129162433	129162433	hsa-mir-1208-3p	10	rs2648841	G	T	0.142761		0.115997		0.110138		arm	0	FAM7	0	0	1	0	0	0
chr19	54786022	54786022	hsa-mir-4752-3p	2	rs4112253	G	C	0.285714		0.290189		0.266555		arm	FAM69	FAM54;FAM28	0	0	1	0	0	0
chr9	68415387	68415387	hsa-mir-4477b-3p	888	rs777226587	G	A	0.0121398	RF	None	None	5.12216e-05	AS_VQSR	arm	0	0	FAM61	0	1	0	0	0
chr18	112294	112294	hsa-mir-8078	106	rs758264810	G	T	0.000986792		0.000196483	RF	9.16898e-05	AS_VQSR	loop	0	0	FAM62;FAM36	0	1	0	0	0
chr1	233759918	233759918	hsa-mir-4427-5p	8	rs701213	T	C	0.5		0.284932		0.277758		arm	0	FAM51;FAM71	0	0	1	0	0	0
chr12	81329536	81329536	hsa-mir-618-3p	5	rs2682818	A	C	0.830154		0.819617		0.811909		arm	0	FAM7	0	0	1	0	0	0
chr12	94955585	94955585	hsa-mir-5700-5p	0.7	rs12314280	T	C	0.125		0.0718874		0.0703611		mature	FAM65	FAM32	0	0	1	0	0	0
chr2	238419611	238419611	hsa-mir-6811-3p	0.7	rs2292879	A	G	0.283999		0.271005		0.319423		mature	0	FAM28	0	0	1	0	0	0
chr4	1988188	1988188	hsa-mir-943-5p	25.5056	rs3034718	C	CCT	0.21704		0.239733		0.266618		arm	FAM57;FAM2	0	0	0	1	0	0	0
chr15	93447631	93447631	hsa-mir-3175-5p	0	rs1439619	T	G	0.474286		0.442013		0.449726		arm	0	FAM55	0	0	1	0	0	0
chr22	31556103	31556103	hsa-mir-3928-5p	3	rs5997893	A	G	0.672061		0.650677		0.700736		mature	0	FAM29;FAM60;FAM36;FAM53	0	0	1	0	0	0
chr4	1988193	1988193	hsa-mir-943-5p	25.5056	rs1077020	T	C	0.207938		0.228345		0.249483		arm	FAM57;FAM2	0	0	0	1	0	0	0
chr9	126247896	126247896	hsa-mir-7150-5p	4	rs140297188	A	ACCGTGTGTGTGTGTGCGC	0	AC0	0.179017		0.190602		arm	FAM8	FAM54	FAM39	0	1	0	0	0
chr19	15290125	15290125	hsa-mir-6795	0.7	rs56061231	G	A	0.629954		0.640703		0.584644		loop	0	FAM54	0	0	1	0	0	0
chr2	50923313	50923321	hsa-mir-8485-5p	87	rs754264679	CGTGTGTGT	CGTGTGT	None	0	None	None	None	None	mature	0	FAM63;FAM34;FAM48;FAM51;FAM41	FAM33	0	1	0	0	0
chr3	20179130	20179130	hsa-mir-3135a-3p	39	rs142342924	G	A	0.0838028		0.0912879		0.0836384		arm	FAM57	0	0	0	1	0	0	0
chr10	12172775	12172775	hsa-mir-548ak-3p	2	rs7070684	G	A	0.75		0.417327		0.404811		arm	FAM31	FAM63	0	0	1	0	0	0
chr18	112318	112318	hsa-mir-8078-5p	106	rs763582671	C	A	0.0504803		0.0005134	RF	1.63524e-05	AS_VQSR	arm	0	0	FAM1	0	1	0	0	0
chr18	112307	112307	hsa-mir-8078-5p	106	rs764946281	G	T	0.0482329		0.0655143	RF	0.152991	InbreedingCoeff	arm	0	0	FAM5	0	1	0	0	0
chr8	130508117	130508149	hsa-mir-3673-3p		None	CATATATATATATATTCCGTATATACATTCCAT	CATATATATATATTCCGTATATACATTCCAT	None	0	None	None	None	None	mature	0	FAM51	0	0	1	0	0	0
chr8	42751344	42751344	hsa-mir-4469-3p	0	rs532806552	G	T	0.000288462		0.00127395		0.000979897		arm	FAM65	0	0	0	1	0	0	0
chr8	130508149	130508149	hsa-mir-3673-5p		None	T	*	None	0	None	None	None	None	arm	0	0	FAM33	0	1	0	0	0
chr9	137742124	137742124	hsa-mir-3689d-2-3p	0.7	rs62571442	G	A	0.465116		0.524455		0.499685		arm	0	FAM60;FAM66;FAM53	0	0	1	0	0	0
chrX	108297779	108297779	hsa-mir-6087-5p	16551	rs768425730	C	CGGGGG	None	None	0.177033		0.193389		seed	0	FAM28;FAM7	0	0	1	0	0	0
chr11	79133220	79133220	hsa-mir-5579-3p	15	rs11237828	T	C	0.205882		0.219152		0.221588		mature	0	FAM1	0	0	1	0	0	0
chr6	76138146	76138146	hsa-mir-4463-5p	0.7	rs5877455	C	CAG	1		0.674518		0.692366		arm	0	FAM54;FAM7	0	0	1	0	0	0
chr18	112257	112257	hsa-mir-8078-3p	106	rs760764214	C	T	0.0170252		0.00609865	RF	0.122629	InbreedingCoeff	arm	0	0	FAM34	0	1	0	0	0
chr3	52880543	52880543	hsa-mir-8064-5p	9	rs4687672	G	A	0.357143		0.257964		0.252065		mature	FAM31	0	0	0	1	0	0	0
chrX	37883167	37883171	hsa-mir-548aj-2-3p	6	rs145326096	AAAGT	A	0.207002		0.247207		0.219559		mature	0	FAM53	0	0	1	0	0	0
chr14	23426182	23426182	hsa-mir-4707-3p		rs2273626	C	A	0.593458		0.486122		0.438611		seed	FAM22	FAM54;FAM36;FAM34	0	0	1	0	0	0
chr20	26188913	26188913	hsa-mir-663a-5p	256.688	rs1326787122	G	A	None	0	0.0214527	RF	0.00190515	AS_VQSR	arm	0	0	FAM5	0	1	0	0	0
chr18	112333	112336	hsa-mir-8078-5p	106	None	GGGC	TGGC	None	0	None	None	None	None	arm	FAM69	0	FAM63	0	1	0	0	0
chr18	112290	112290	hsa-mir-8078-3p	106	rs753399048	A	G	0.194375		0.0315467	RF	0.0230565		arm	0	0	FAM5	0	1	0	0	0
chr8	145625538	145625538	hsa-mir-1234-5p	1.8193	rs141140965	C	CGG	0.0167939		0.0287308	RF	None	None	arm	0	FAM54;FAM28;FAM66;FAM6;FAM51	0	0	1	0	0	0
chr1	12639018	12639018	hsa-mir-6730	26	rs2275874	C	T	0.490938		0.464265		None	None	loop	0	FAM54;FAM29;FAM36;FAM41	0	0	1	0	0	0
chrX	83480764	83480764	hsa-mir-548i-4-3p	1.5786	rs72632467	G	A	0.0679658		0.0531979		0.049553		arm	0	FAM53	0	0	1	0	0	0
chr15	22049311	22049311	hsa-mir-3118-6		rs776117871	T	A	0.00502513	RF	0.00313339	RF	0	AC0;AS_VQSR	loop	0	0	FAM29	0	1	0	0	0
chr12	116866114	116866114	hsa-mir-4472-2-5p	42	rs11068023	A	C	0	AC0	0.19729		0.333892		seed	0	FAM53	0	0	1	0	0	0
chr17	925764	925764	hsa-mir-3183-5p	11	rs2663345	A	G	0.447664		0.401821		0.44038		arm	FAM31	FAM34;FAM1	0	0	1	0	0	0
chr18	112283	112283	hsa-mir-8078-3p	106	rs746811048	T	C	0.0744839		0.0750265	RF	0.00885124		seed	0	0	FAM63	0	1	0	0	0
chr10	106028157	106028157	hsa-mir-4482-5p	37	rs641071	G	T	0.4375		0.407159		0.449448		arm	FAM31	0	0	0	1	0	0	0
chr8	145625556	145625556	hsa-mir-1234-5p	1.8193	None	T	C	0.00126545	RF	0.0184304	RF	0.0725506	AS_VQSR	arm	0	0	FAM62	0	1	0	0	0
chr17	58120427	58120427	hsa-mir-4737	13	rs147145300	C	T	0.000574317		0.00878437	RF	0.00780446	AS_VQSR	loop	0	0	FAM32	0	1	0	0	0
chr9	137742651	137742651	hsa-mir-3689f-5p	0.7	rs751999893	C	T	0.00316456		0.000620347		0.00125837		arm	FAM65	0	0	0	1	0	0	0
chr8	145625554	145625554	hsa-mir-1234-5p	1.8193	None	A	C	0.00252144	RF	0.0344406	RF	0.126398	AS_VQSR	arm	0	0	FAM62	0	1	0	0	0
chr5	1708983	1708983	hsa-mir-4277-5p	16	rs12523324	G	A	0.660352		0.664353		0.660289		arm	FAM31	FAM34;FAM53	0	0	1	0	0	0
chr9	137741480	137741480	hsa-mir-3689d-1-3p	0.7	rs113454901	G	A	0.52583		0.487777		0.516297		arm	0	FAM28;FAM55	0	0	1	0	0	0
chr15	22049275	22049278	hsa-mir-3118-6-5p		rs545802262	ATAC	A	0.0185185		0.10137	RF	0	AC0	arm	0	0	FAM34	0	1	0	0	0
chr2	103048780	103048780	hsa-mir-4772-5p	9	rs62154973	C	T	0	AC0	0.0706233		0.0620762		mature	FAM57;FAM8	0	0	0	1	0	0	0
chr16	67089	67089	hsa-mir-6859-3	0.7	rs201053556	C	T	0.205949	RF	0.319137	InbreedingCoeff;RF	0.321072	InbreedingCoeff	loop	FAM31	0	FAM5	0	1	0	0	0
chr11	87909673	87909673	hsa-mir-3166-5p	0.7	rs35854553	T	A	0.133425		0.0924379		0.106482		arm	FAM57;FAM2	0	0	0	1	0	0	0
chr12	133158632	133158632	hsa-mir-6763-3p	65	rs3751304	C	T	0.729377		0.701543		0.70357		seed	FAM31	FAM7	0	0	1	0	0	0
chr2	133014651	133014651	hsa-mir-663b-5p	131.272	rs111708138	A	AC	0.497776	InbreedingCoeff	0.386303	InbreedingCoeff	None	None	arm	FAM31	0	0	0	1	0	0	0
chr20	61918164	61918164	hsa-mir-4326-5p	13	rs6062431	C	G	0.69764		0.641644		0.634327		arm	0	FAM51;FAM71	0	0	1	0	0	0
chr18	112336	112336	hsa-mir-8078-5p	106	rs79260101	C	G	0.002056		None	None	0.480101	InbreedingCoeff	arm	FAM22	0	0	0	1	0	0	0
chr6	31323039	31323039	hsa-mir-6891-3p	0.944791	rs70990234	T	TGAAGGGCTCCA	0.487273		0.452598		0.059921		arm	FAM69	0	0	0	1	0	0	0
chr12	66417482	66417482	hsa-mir-6074-5p	5	rs11176006	G	A	0.125		0.221593		0.213895		arm	FAM8	FAM51	0	0	1	0	0	0
chr9	68415386	68415386	hsa-mir-4477b-3p	888	rs1844035	G	A	0.466835		None	None	0.5	AS_VQSR;InbreedingCoeff	arm	FAM31	0	0	0	1	0	0	0
chr4	102251501	102251501	hsa-mir-1255a-3p	16	rs28664200	T	C	0.346796		0.309231		0.299855		arm	0	FAM34;FAM55	0	0	1	0	0	0
chr18	112297	112297	hsa-mir-8078	106	rs781034773	A	T	0.000432612		0.000147812	RF	0.000360253		loop	0	0	FAM27	0	1	0	0	0
chr3	125509285	125509285	hsa-mir-548i-1-3p	28	rs200593262	A	C	None	0	0.0039528	RF	0.00286398	AS_VQSR	arm	0	0	FAM9	0	1	0	0	0
chr3	75679973	75679973	hsa-mir-1324-3p	9.6771	rs74537744	A	G	0.428349	InbreedingCoeff	0.344887	InbreedingCoeff	0.484931	InbreedingCoeff	arm	FAM31	0	0	0	1	0	0	0
chr20	62574006	62574006	hsa-mir-647-3p	185	rs73147065	A	G	0.177277		0.226491		0.233787		arm	FAM31	0	0	0	1	0	0	0
chr20	26188864	26188864	hsa-mir-663a-3p	256.688	rs778451499	G	A	0	AC0;RF	0.0251682	RF	0.000152136	AS_VQSR	arm	0	0	FAM5;FAM58	0	1	0	0	0
chrX	145076302	145076302	hsa-mir-888-3p	108	rs5965660	T	G	0.139586		0.14479		0.137516		arm	0	FAM53	0	0	1	0	0	0
chr8	145625544	145625544	hsa-mir-1234-5p	1.8193	rs782736892	G	C	0.0402194		0.220238	RF	0.0456592	AS_VQSR	arm	0	0	FAM62	0	1	0	0	0
chr8	94041998	94041998	hsa-mir-8084-5p	2	rs404337	G	A	0.833333		0.723086		0.698764		mature	0	FAM60;FAM58	0	0	1	0	0	0
chr17	6558768	6558768	hsa-mir-4520b-5p		rs8078913	C	T	0.4		0.517418		0.538617		mature	0	FAM48;FAM32	0	0	1	0	0	0
chr22	38240368	38240368	hsa-mir-658-5p	30.2184	rs141002682	G	C	0.0393847		0.0413215		0.0373939		arm	FAM22	0	0	0	1	0	0	0
chr2	220771223	220771223	hsa-mir-4268-3p	67	rs4674470	C	T	0.804979		0.778542		0.793487		arm	0	FAM7;FAM51	0	0	1	0	0	0
chr1	17385	17385	hsa-mir-6859-1-3p	13	rs201535981	G	A	0.165912	InbreedingCoeff;RF	0.143465	InbreedingCoeff;RF	0.192176	InbreedingCoeff	seed	FAM31	0	0	0	1	0	0	0
chr4	67142620	67142620	hsa-mir-1269a-3p	1.0007	rs73239138	G	A	0.268914		0.304546		0.344978		mature	0	FAM66;FAM27	0	0	1	0	0	0
chr20	26188894	26188894	hsa-mir-663a-5p	256.688	rs1385933182	C	T	None	0	0.057194	RF	0.00196923	AS_VQSR	seed	0	0	FAM5	0	1	0	0	0
chr18	112311	112311	hsa-mir-8078-5p	106	rs181847488	G	T	0.000229716		0.0100749	RF	0.125263	InbreedingCoeff	arm	0	0	FAM6;FAM27	0	1	0	0	0
chr14	106106560	106106560	hsa-mir-8071-2-3p	0.7	rs2955043	T	G	0	AC0	0.0173192	RF	0.0117183		arm	0	0	FAM9;FAM43	0	1	0	0	0
chr15	86368922	86368922	hsa-mir-548ap-3p	0.7	rs76468441	C	T	0	AC0	0.0441716		0.0358118		arm	FAM69	0	0	0	1	0	0	0
chr18	112289	112289	hsa-mir-8078-3p	106	rs768045511	T	A	0.0150362		0.0222816	RF	1.48756e-05		arm	0	0	FAM63;FAM48	0	1	0	0	0
chr12	104985443	104985443	hsa-mir-3922-5p	6	rs61938575	G	A	0.300275		0.278866		0.281148		mature	FAM69	FAM43	0	0	1	0	0	0
chr9	68415338	68415338	hsa-mir-4477b-5p	888	rs75019967	A	C	0.130834	RF	None	None	0	AC0	arm	0	0	FAM40	0	1	0	0	0
chr1	143163816	143163816	hsa-mir-3118-2-3p	0.7	rs75563322	G	A	0.489347		None	None	None	None	arm	FAM31	0	0	0	1	0	0	0
chr3	20179097	20179097	hsa-mir-3135a	39	rs6787734	C	T	0.255216		0.220353		0.248773		loop	FAM57	0	0	0	1	0	0	0
chr9	30189	30189	hsa-mir-1302-11-5p	0	rs200937027	G	T	None	0	0.502829	InbreedingCoeff;RF	0.504377	AS_VQSR;InbreedingCoeff	arm	FAM22	0	0	0	1	0	0	0
chr7	64139524	64139524	hsa-mir-6839-3p	24	rs35559940	G	A	0.93356		0.92073		0.91579		arm	0	FAM28	0	0	1	0	0	0
chr10	12767318	12767318	hsa-mir-548q-5p	32	rs745799486	C	T	None	0	None	None	7.43174e-06		arm	FAM8	0	0	0	1	0	0	0
chr18	112261	112261	hsa-mir-8078-3p	106	rs745566521	G	C	0.0889572		0.0162989	RF	0.00050262		arm	FAM57	0	FAM36;FAM33;FAM48	0	1	0	0	0
chr12	116866112	116866114	hsa-mir-4472-2-5p	42	rs202127912	CCA	C	0	AC0	0.023906		0.0248643		seed	0	0	FAM6;FAM43;FAM32	0	1	0	0	0
chr16	81644970	81644970	hsa-mir-6504-5p	36	rs74469188	T	C	0	AC0	0.126039		0.130348		mature	FAM2	FAM55	0	0	1	0	0	0
chr20	56470471	56470471	hsa-mir-4532-5p	18	rs73177830	G	A	0.0384615		0.0399868		0.0411576		mature	0	FAM7	0	0	1	0	0	0
chr12	94955607	94955607	hsa-mir-5700-3p	0.7	rs75258105	G	T	0	AC0	0.0604068		0.0573675		arm	FAM65	FAM32	0	0	1	0	0	0
chr9	18573360	18573360	hsa-mir-3152-3p	10	rs13299349	G	A	0.278542		0.276461		0.276917		mature	FAM2	0	0	0	1	0	0	0
chr17	12820646	12820646	hsa-mir-1269b-5p	3	rs7210937	G	C	0.136364		0.174748		0.214566		seed	FAM22	0	0	0	1	0	0	0
chr17	74094105	74094105	hsa-mir-6868-3p	5	rs7208391	C	G	0.48105		0.470171		0.479744		mature	0	FAM19;FAM53	0	0	1	0	0	0
chr6	120336384	120336384	hsa-mir-3144-3p	0.9	rs67106263	G	A	0.215172		0.197099		0.221188		mature	FAM8	FAM4	0	0	1	0	0	0
chr6	31323065	31323065	hsa-mir-6891-5p	0.944791	rs17881225	G	C	0.138277		0.132321		0.0090702		arm	FAM69	0	0	0	1	0	0	0
chr8	145625552	145625552	hsa-mir-1234-5p	1.8193	rs781889421	A	C	0.00482975	RF	0.0469689	RF	0.221719	AS_VQSR;InbreedingCoeff	arm	0	0	FAM62	0	1	0	0	0
chr3	48587408	48587408	hsa-mir-6823-3p	4	rs35452137	A	C	0.122396		0.102027		0.0928827		seed	0	FAM53	0	0	1	0	0	0
chr2	241395500	241395500	hsa-mir-149-3p	41	rs71428439	A	G	0.111191		0.140296		0.134235		arm	0	FAM39	0	0	1	0	0	0
chr19	58898193	58898193	hsa-mir-4754-5p	3	rs975947	C	T	0.5		0.428929		0.379232		arm	FAM2;FAM31	0	0	0	1	0	0	0
chr14	106087508	106087508	hsa-mir-8071-1-3p	0.7	rs28472336	T	G	None	AC0	0.464394		0.396361		arm	0	FAM48	FAM29	0	1	0	0	0
chr15	90393949	90393949	hsa-mir-5094-5p	6	rs11435035	C	CT	None	AC0	0.7089		0.711928		arm	0	FAM54;FAM19;FAM43	FAM5	0	1	0	0	0
chr2	241395503	241395503	hsa-mir-149-3p	41	rs2292832	T	C	0.590231		0.679828		0.686362		arm	0	FAM54;FAM51	0	0	1	0	0	0
chr2	133014580	133014580	hsa-mir-663b-3p	131.272	rs778498837	C	T	0.000264035	RF	0.156194	InbreedingCoeff;RF	0	AC0;AS_VQSR	arm	FAM22	0	0	0	1	0	0	0
chr3	24562877	24562877	hsa-mir-4792-3p	3	rs11714172	G	T	0.5		0.625402		0.654073		arm	FAM2	FAM7	0	0	1	0	0	0
chr18	112314	112314	hsa-mir-8078-5p	106	rs748649762	C	G	0.000814876		0.00450744	RF	0.000343438	AS_VQSR	arm	0	0	FAM36;FAM27	0	1	0	0	0
chr2	133014603	133014603	hsa-mir-663b-5p	131.272	rs200962774	G	T	5.27159e-06	RF	0	AC0;RF	7.53341e-06	AS_VQSR	arm	0	0	FAM27	0	1	0	0	0
chr2	133014592	133014592	hsa-mir-663b-3p	131.272	rs545157048	G	A	0.00679728		0.335433	InbreedingCoeff;RF	0.000374263		arm	FAM22;FAM31	0	0	0	1	0	0	0
chr19	35613623	35613623	hsa-mir-6887-5p		rs1688017	G	A	0.359346		0.366563		0.344046		mature	FAM69	FAM62	0	0	1	0	0	0
chr11	34963459	34963459	hsa-mir-1343-3p	2	rs11032942	T	C	0.115385		0.150755		0.179366		arm	0	FAM27	0	0	1	0	0	0
chr19	18392913	18392913	hsa-mir-3188-5p	19	rs7247767	A	G	0.202128		0.255772		0.239428		arm	FAM57	FAM61	0	0	1	0	0	0
chr10	29891260	29891260	hsa-mir-938-5p	7	rs12416605	C	T	0.219012		0.227337		0.201955		seed	FAM65	0	0	0	1	0	0	0
chr2	56210140	56210140	hsa-mir-217-3p	4	rs41291173	G	A	0.013228		0.0161806		0.0148351		arm	FAM69	0	0	0	1	0	0	0
chr6	167411337	167411337	hsa-mir-3939-3p	8	rs73024232	G	A	0.0293561	RF	0.166499		0.124932		seed	0	0	FAM48	0	1	0	0	0
chr6	31323069	31323069	hsa-mir-6891-5p	0.944791	rs116109783	T	C	0.00256847	RF	0.0185559	RF	1.26445e-05		arm	0	0	FAM63	0	1	0	0	0
chr17	13446924	13446924	hsa-mir-548h-3-5p	2	rs9913045	G	A	0.372412		0.390727		0.432515		mature	0	FAM62	0	0	1	0	0	0
chr9	68415355	68415355	hsa-mir-4477b-3p	888	rs4452915	C	T	0.0337522		None	None	0.000538809		arm	0	0	FAM61	0	1	0	0	0
chr12	47581629	47581629	hsa-mir-4698-5p	25	rs832733	T	C	0.785714		0.70949		0.725121		arm	0	FAM54;FAM62	0	0	1	0	0	0
chr18	112328	112328	hsa-mir-8078-5p	106	rs752826038	G	A	0.00117626		None	None	0.0750328		arm	0	0	FAM63;FAM36;FAM5	0	1	0	0	0
chr7	102111936	102111936	hsa-mir-4467-5p	0	rs60871950	G	A	0.409091		0.352669		0.338579		mature	0	FAM33;FAM27	0	0	1	0	0	0
chr4	185772232	185772244	hsa-mir-3945-5p	0.7	rs145931056	TCCTATGCCCTCC	T	0.118852		0.147641		0.132875		arm	FAM57;FAM2	0	0	0	1	0	0	0
chr3	96078864	96078864	hsa-mir-8060-3p	45	rs1514422	G	A	0	AC0	0.0665066		0.0563549		mature	FAM2	0	0	0	1	0	0	0
chr1	65045602	65045603	hsa-mir-4794-3p	18	rs5774708	TA	T	None	AC0	0.876829		0.882498		arm	0	FAM36	0	0	1	0	0	0
chr2	239990521	239990521	hsa-mir-4440-3p	12	rs780524272	A	AGTGCAAGCCAGCAAGCCCCACGACACTTGCTTAGTGAGAGTGAGTCACG	0.0304647		0.023719		0.035822		arm	0	0	FAM63	0	1	0	0	0
chr1	142667330	142667330	hsa-mir-3118-1	0.7	rs76132421	T	C	None	0	None	None	None	None	loop	0	0	FAM62;FAM6	0	1	0	0	0
chr18	112278	112278	hsa-mir-8078-3p	106	rs78689089	G	A	0.0198235		0.00111919	RF	0.00973566		mature	0	0	FAM19;FAM63	0	1	0	0	0
chr18	112256	112256	hsa-mir-8078-3p	106	rs762038063	C	G	0.0165802		0.00360349	RF	0.00409316	AS_VQSR	arm	0	0	FAM4;FAM1;FAM32	0	1	0	0	0
chr1	67094171	67094171	hsa-mir-3117-3p	40	rs12402181	G	A	0.213693		0.206503		0.228924		seed	FAM69	0	0	0	1	0	0	0
chr2	114340663	114340663	hsa-mir-1302-3-5p	7.419	rs6542147	G	A	0.326217	InbreedingCoeff;RF	0.492308	InbreedingCoeff;RF	0.492524	InbreedingCoeff	arm	FAM31	0	0	0	1	0	0	0
chr1	17185500	17185500	hsa-mir-3675-5p	3	rs202014433	C	T	0.116891	RF	0.0214801	RF	0.00243952	AS_VQSR	seed	FAM65	0	0	0	1	0	0	0
chr9	30267	30267	hsa-mir-1302-11-3p	0	rs200000155	G	A	None	0	0.496815	InbreedingCoeff;RF	0.497469	AS_VQSR;InbreedingCoeff	arm	0	FAM54	0	0	1	0	0	0
chr8	1765425	1765425	hsa-mir-596-5p	18	rs61388742	T	C	0.0790718		0.0904426		0.0936739		mature	FAM57	0	0	0	1	0	0	0
chr20	26188889	26188889	hsa-mir-663a-5p	256.688	rs1246200170	G	A	None	0	0.0552471	RF	0.00188865	AS_VQSR	mature	0	0	FAM5;FAM58	0	1	0	0	0
chr15	21038166	21038166	hsa-mir-3118-4-3p	0.7	rs753660261	G	A	0.00510204	RF	0.0633988	RF	0.00406632	AS_VQSR	arm	0	0	FAM40	0	1	0	0	0
chr1	143163775	143163775	hsa-mir-3118-2-5p	0.7	rs76191636	A	G	0.00315126	RF	None	None	None	None	arm	FAM57;FAM31	0	0	0	1	0	0	0
chr18	112310	112310	hsa-mir-8078-5p	106	rs76117252	C	T	0.0127589		None	None	0.199178	InbreedingCoeff	arm	0	0	FAM32	0	1	0	0	0
chr6	57254950	57254950	hsa-mir-548u-5p	11	rs5876554	A	AT	0.5		None	None	None	None	arm	FAM31	0	0	0	1	0	0	0
chr18	112293	112294	hsa-mir-8078-3p	106	rs1217575596	AG	TG	None	0	None	None	None	None	arm	0	0	FAM58;FAM27	0	1	0	0	0
chr19	804959	804959	hsa-mir-4745-5p	0	rs10422347	C	T	0.101153		0.0787094		0.0934513		mature	FAM22	0	0	0	1	0	0	0
chr20	26188912	26188912	hsa-mir-663a-5p	256.688	rs7266947	A	C	0	AC0;RF	0.0214461	RF	0.00184064		arm	0	0	FAM5	0	1	0	0	0
chr6	57255001	57255001	hsa-mir-548u-3p	11	rs2894843	C	A	0.5		None	None	None	None	arm	FAM31	0	0	0	1	0	0	0
chr18	112260	112260	hsa-mir-8078-3p	106	rs9303702	T	G	0.000369679		0.000471076	RF	0.00031938	AS_VQSR	arm	0	0	FAM29	0	1	0	0	0
chr15	75081078	75081078	hsa-mir-4513-5p	7	rs2168518	G	A	0.769231		0.500189		0.446638		seed	0	FAM7;FAM53	0	0	1	0	0	0
chr19	18392894	18392894	hsa-mir-3188-5p	19	rs7247237	C	T	0.194346		0.25512		0.238696		arm	FAM57	FAM61	0	0	1	0	0	0
chr8	145625524	145625528	hsa-mir-1234-5p	1.8193	rs782092705	GCCCC	G	None	0	0.0874685	RF	None	None	arm	0	FAM54;FAM66	0	0	1	0	0	0
chr5	131701279	131701279	hsa-mir-3936-5p	153	rs367805	T	C	0.683588		0.668306		0.681946		arm	0	FAM62;FAM7	0	0	1	0	0	0
chr15	102513765	102513765	hsa-mir-6859-2-3p	2	rs62028668	G	T	0.00334463	RF	0.00393501	RF	0.00552789	AS_VQSR	arm	0	0	FAM40	0	1	0	0	0
chr12	47758032	47758032	hsa-mir-4494-5p	24	rs215383	A	G	0.666667		0.888831		0.88542		arm	0	FAM19	0	0	1	0	0	0
chr20	33578251	33578251	hsa-mir-499b-5p		rs3746444	A	G	0.194321		0.18084		0.186519		mature	FAM57	0	0	0	1	0	0	0
chr22	23165340	23165340	hsa-mir-650-3p	2.6245	rs5996397	C	G	0.151076		0.175009		0.196836		arm	FAM2	FAM4	0	0	1	0	0	0
chr8	120337452	120337453	hsa-mir-548az-5p	0.7	rs111581208	TG	T	1		0.67801		0.686018		arm	0	FAM60;FAM51;FAM53	0	0	1	0	0	0
chr5	71465361	71465361	hsa-mir-4803-3p	43	rs3112399	T	A	0.464286		0.417053		0.419332		arm	0	FAM54	0	0	1	0	0	0
chr2	219923410	219923410	hsa-mir-3131-3p	4	rs71974827	G	GAGA	0.571429		0.611248		0.587655		arm	0	FAM28	0	0	1	0	0	0
chr21	9825852	9825852	hsa-mir-3648-5p		rs758776341	T	TA	0.0103165		0.00932353		0.00159811		arm	0	0	FAM6	0	1	0	0	0
chr1	142667306	142667306	hsa-mir-3118-1-5p	0.7	rs10430152	C	T	0.426756		None	None	None	None	arm	FAM31	0	0	0	1	0	0	0
chr12	94965058	94965058	hsa-mir-7844		rs1290910	G	C	0.650327		0.682521		0.6896		loop	0	FAM36	0	0	1	0	0	0
chr2	239990592	239990592	hsa-mir-4440-5p	12	rs866803309	T	G	0.028353		0.0466973		0.0402987		arm	FAM22	0	FAM4	0	1	0	0	0
chr14	28102476	28102478	hsa-mir-3171-5p	2	rs35170395	CTA	C	0.172805		0.193138		0.177571		arm	FAM2	0	0	0	1	0	0	0
chr1	142667293	142667293	hsa-mir-3118-1-5p	0.7	rs763526926	C	A	0.0196477		None	None	None	None	arm	FAM22	0	0	0	1	0	0	0
chr21	9825838	9825838	hsa-mir-3648-5p		rs372061766	T	TGCG	0.330019		0.332061	InbreedingCoeff	0.062339	AS_VQSR	arm	FAM31	0	0	0	1	0	0	0
chr6	31323012	31323012	hsa-mir-6891-3p	0.944791	rs2854001	G	A	0.181477		0.17426		0.0645761		mature	FAM22	0	0	0	1	0	0	0
chr18	112296	112296	hsa-mir-8078	106	rs757022022	C	G	3.01556e-05		0.0136411	RF	0.000603451		loop	FAM22;FAM59	0	FAM32	0	1	0	0	0
chr18	112306	112306	hsa-mir-8078-5p	106	rs773680973	A	T	0.000352654		5.18565e-05	RF	7.46915e-06		arm	0	0	FAM63;FAM6;FAM27	0	1	0	0	0
chr17	40646803	40646803	hsa-mir-548at-5p	18	rs11651671	G	A	0.233414		0.250283		0.235091		mature	FAM22	FAM36	0	0	1	0	0	0
chr14	106324349	106324349	hsa-mir-4538-3p	3	rs62651104	C	T	0.220022		0.493624		None	None	arm	0	FAM55	0	0	1	0	0	0
chr1	234442257	234442257	hsa-mir-4671-3p	7	rs877722	A	T	0.0714286		0.138012		0.160237		arm	0	FAM60	0	0	1	0	0	0
chr9	30154	30154	hsa-mir-1302-11-5p	0	rs202045526	C	T	None	0	0.471662	InbreedingCoeff;RF	0.450493	AS_VQSR;InbreedingCoeff	arm	FAM22;FAM8	0	0	0	1	0	0	0
chr10	115933905	115933905	hsa-mir-2110-5p	24.2193	rs17091403	C	T	0.066528		0.0925908		0.0748294		arm	FAM22	0	0	0	1	0	0	0
chr17	12820632	12820632	hsa-mir-1269b-5p	3	rs12451747	A	C	0.571429		0.496414		0.456126		mature	0	FAM19;FAM60;FAM36;FAM25;FAM51	0	0	1	0	0	0
chr21	9825966	9825966	hsa-mir-3648-3p		rs1796672	A	C	0.295253		0.299367	InbreedingCoeff;RF	None	None	arm	FAM31	0	FAM33	0	1	0	0	0
chr11	94199710	94199710	hsa-mir-548l-5p	43	rs11020790	C	T	0.0278412		0.0304499		0.0453425		arm	FAM65	0	0	0	1	0	0	0
chr13	40238175	40238175	hsa-mir-4305-3p	86	rs67976778	C	T	0.405634		0.37956		0.416049		arm	0	FAM36;FAM66;FAM6	0	0	1	0	0	0
chr18	5840810	5840810	hsa-mir-3976-3p	11	rs72855836	G	A	0	AC0	0.0405876		0.0344797		arm	0	FAM63	0	0	1	0	0	0
chr3	75679937	75679937	hsa-mir-1324-5p	9.6771	rs78937003	G	A	0.454338	InbreedingCoeff;RF	0.338765	InbreedingCoeff	0.482135	InbreedingCoeff	arm	FAM31	0	0	0	1	0	0	0
chr2	133014552	133014552	hsa-mir-663b-3p	131.272	rs780504024	C	T	0.00465004	RF	0.0296351	RF	0	AC0;AS_VQSR	mature	0	0	FAM58;FAM43;FAM27;FAM32	0	1	0	0	0
chr10	53059406	53059406	hsa-mir-605-3p	8	rs2043556	T	C	0.255005		0.242164		0.246085		arm	FAM65;FAM2	FAM19;FAM36	0	0	1	0	0	0
chr6	167411388	167411388	hsa-mir-3939-5p	8	rs73024234	C	G	0.0132114		0.184824		0.155738		arm	0	0	FAM62;FAM48	0	1	0	0	0
chr11	74110353	74110353	hsa-mir-548al-3p	6	rs515924	A	G	0.181818		0.183063		0.160899		seed	FAM69	0	0	0	1	0	0	0
chr18	112332	112332	hsa-mir-8078-5p	106	rs1028188397	G	A	0.000913451		None	None	0.117273	InbreedingCoeff	arm	0	0	FAM32	0	1	0	0	0
chr18	112321	112321	hsa-mir-8078-5p	106	rs750139057	G	T	0.00221152	RF	0.00184815	RF	9.86313e-05		arm	0	0	FAM63;FAM6	0	1	0	0	0
chr5	154065382	154065383	hsa-mir-1303-3p	6	rs33982250	TA	T	0.454921	InbreedingCoeff	0.629668		0.632889		arm	FAM31	FAM19;FAM33;FAM27;FAM53	0	0	1	0	0	0
chr15	86368898	86368898	hsa-mir-548ap-5p	0.7	rs4414449	G	A	0.625		0.66684		0.704958		mature	0	FAM6;FAM51;FAM55	0	0	1	0	0	0
chr18	112282	112282	hsa-mir-8078-3p	106	rs777486458	C	T	9.467e-06		0.00154984	RF	1.48553e-05		seed	0	0	FAM48;FAM5	0	1	0	0	0
chr16	70064261	70064261	hsa-mir-1972-2-5p	2.7218	rs57629257	C	T	0.25		0.145924		0.147625		arm	FAM65	0	0	0	1	0	0	0
chr2	239990554	239990554	hsa-mir-4440-3p	12	rs62189534	G	A	0.0221312		0.0560901		0.0464226		arm	FAM22	0	FAM25	0	1	0	0	0
chr18	112309	112309	hsa-mir-8078-5p	106	rs74983947	C	A	0.0114297		0.00784258	RF	7.00322e-05		arm	0	0	FAM6	0	1	0	0	0
chr7	30329453	30329456	hsa-mir-550a-1-5p	8	rs373052300	CTGT	C	0.00613644	RF	0.000335442	RF	0.000203396	AS_VQSR	arm	0	0	FAM22	1	0	0	0	0
chr18	112259	112259	hsa-mir-8078-3p	106	rs77691168	C	A	0.00451197		0.000292284	RF	0.000112977	AS_VQSR	arm	0	0	FAM12;FAM37;FAM73;FAM2;FAM23	1	0	0	0	0
chr19	2434941	2434941	hsa-mir-7108-3p	0	rs62122269	C	T	0.185574		0.195673		0.199447		arm	0	FAM57;FAM13	0	1	0	0	0	0
chr18	112274	112274	hsa-mir-8078-3p	106	rs777607345	C	A	0	AC0	0.000808244	RF	0.0218248		mature	0	0	FAM14;FAM67;FAM50	1	0	0	0	0
chr12	120151501	120151501	hsa-mir-1178-5p	87.0175	rs74614893	G	A	0.0206015		0.0218741		0.0185163		arm	FAM60	0	0	1	0	0	0	0
chr9	137741153	137741153	hsa-mir-3689c-3p	0.7	rs372897393	A	AATATCACACCTCCCAGGAACCACG	0	AC0	0.000658472		0.00105392		mature	0	0	FAM20	1	0	0	0	0
chr12	26026988	26026988	hsa-mir-4302-5p	0	rs11048315	G	A	0.137931		0.114656		0.117846		mature	0	FAM61	0	1	0	0	0	0
chr14	107259204	107259204	hsa-mir-5195-5p	0.9	None	G	A	None	0	None	None	7.42115e-06		arm	0	0	FAM56	1	0	0	0	0
chr6	167411321	167411321	hsa-mir-3939-3p	8	rs368791729	A	G	None	0	0.0247511	RF	0.0208619		mature	0	0	FAM24	1	0	0	0	0
chr3	75679993	75679993	hsa-mir-1324-3p	9.6771	rs202177109	C	T	0.0844417	RF	0.0805347	RF	0	AC0	mature	0	0	FAM70;FAM55	1	0	0	0	0
chr14	101493478	101493478	hsa-mir-329-2	8	rs377234552	T	A	5.52098e-05		0.00510689	RF	0.00338405		loop	0	0	FAM51;FAM53	1	0	0	0	0
chr15	72879653	72879653	hsa-mir-630-3p	21.3744	rs139334001	A	ATTG	0.97361		0.95339		0.930768		arm	0	FAM60	0	1	0	0	0	0
chr3	52880492	52880492	hsa-mir-8064-3p	9	rs4687671	T	C	0.8		0.938447		0.899434		arm	0	FAM60	0	1	0	0	0	0
chr2	207647981	207647981	hsa-mir-3130-1-3p		rs2241347	C	T	0.281027		0.27159		0.265743		mature	0	FAM18;FAM3	0	1	0	0	0	0
chr18	112313	112313	hsa-mir-8078-5p	106	rs779198125	T	C	0.00353876	RF	4.71076e-05	RF	2.96696e-05		arm	0	0	FAM56;FAM31	1	0	0	0	0
chr18	112263	112263	hsa-mir-8078-3p	106	rs747928753	G	T	0.000122952		0.000347982	RF	0	AC0	arm	0	0	FAM57;FAM44	1	0	0	0	0
chr6	10439968	10439968	hsa-mir-5689-5p	0.7	rs9295535	T	C	0	AC0	0.218018		0.203984		mature	FAM60	FAM42	0	1	0	0	0	0
chr9	137271318	137271318	hsa-mir-4669-3p	6	rs35196866	C	A	0.736842		0.707445		0.658432		arm	0	FAM60;FAM20;FAM53	0	1	0	0	0	0
chr2	133014622	133014622	hsa-mir-663b-5p	131.272	rs765163547	C	T	5.18947e-06	RF	0.000244188	RF	0	AC0;AS_VQSR	arm	0	0	FAM67	1	0	0	0	0
chrX	49767835	49767835	hsa-mir-532-3p	2.925	rs456617	A	G	0.999993		1		None	None	arm	0	FAM60	0	1	0	0	0	0
chr3	195426305	195426305	hsa-mir-570-5p	155	rs9860655	T	C	0.0986659		0.0914168	RF	0.0814537		mature	FAM60	0	0	1	0	0	0	0
chr19	13947292	13947292	hsa-mir-27a	4.0013	rs895819	T	C	0.339298		0.351115		0.366713		loop	0	FAM16	0	1	0	0	0	0
chr2	133014614	133014614	hsa-mir-663b-5p	131.272	rs201793747	C	T	0.000189759		0.00420594	RF	7.42479e-06		arm	0	0	FAM18;FAM46;FAM26	1	0	0	0	0
chr5	154065369	154065369	hsa-mir-1303-5p	6	rs199839137	A	AT	0.0313193	RF	0.00082533	RF	0.000185352		arm	0	0	FAM16;FAM57;FAM25	1	0	0	0	0
chr6	141004964	141004964	hsa-mir-4465-5p	30	rs5880480	G	GT	1		0.999899		0.999947		arm	0	FAM60	0	1	0	0	0	0
chr11	47422543	47422545	hsa-mir-4487-5p	1	rs1164903702	CTG	*	None	0	None	None	None	None	seed	0	0	FAM57	1	0	0	0	0
chr19	55156783	55156783	hsa-mir-8061-5p	2	rs8112431	A	G	0	AC0	0.0942219		0.0642257		mature	0	FAM70	0	1	0	0	0	0
chr6	31323020	31323020	hsa-mir-6891-3p	0.944791	rs2276448	T	C	0.273268		0.221725		0.00809545		seed	FAM60	FAM67	0	1	0	0	0	0
chr5	154209024	154209024	hsa-mir-378h-5p	66	rs702742	A	G	0.12069		0.145941		0.177017		arm	FAM60	0	0	1	0	0	0	0
chr4	7461826	7461826	hsa-mir-4274-3p	15	rs10655902	C	CCCA	0.895946		0.910529		0.90962		mature	FAM60	0	0	1	0	0	0	0
chr16	67086	67086	hsa-mir-6859-3	0.7	rs201686602	A	G	0.00643324	RF	0.00531534	RF	0.00365253		loop	0	0	FAM14;FAM68	1	0	0	0	0
chr6	44403438	44403438	hsa-mir-4642-3p	5	rs67182313	A	G	0.428571		0.261192		0.283128		arm	0	FAM46	0	1	0	0	0	0
chr2	87929349	87929349	hsa-mir-4435-1-3p	1	rs758849712	T	C	0	AC0	0.0242089	RF	0.0345996	AS_VQSR	arm	0	0	FAM46	1	0	0	0	0
chr20	62574016	62574016	hsa-mir-647-3p	185	rs191451021	C	T	0.00417679		0.00447311		0.00488275		arm	0	FAM54	0	1	0	0	0	0
chr18	112287	112287	hsa-mir-8078-3p	106	rs775697263	C	G	3.13077e-05		0.0113897	RF	0	AC0;AS_VQSR	seed	0	0	FAM66;FAM50;FAM22	1	0	0	0	0
chr9	68415379	68415379	hsa-mir-4477b-3p	888	rs34379288	G	A	0.0300489		None	None	0	AC0	arm	0	0	FAM38	1	0	0	0	0
chr8	145625551	145625551	hsa-mir-1234-5p	1.8193	None	C	A	None	0	None	None	None	None	arm	0	0	FAM63	1	0	0	0	0
chr12	124021035	124021036	hsa-mir-3908-3p	18	rs547945277	AT	ATT	None	0	None	None	None	None	arm	0	0	FAM65	1	0	0	0	0
chr17	78072642	78072642	hsa-mir-1268b-5p	1	rs148335705	T	TG	0	AC0	0.019969		0.0194855		mature	FAM60	0	0	1	0	0	0	0
chr14	101507747	101507747	hsa-mir-300-3p	8	rs998668750	T	C	None	0	None	None	2.22582e-05		arm	FAM60	0	0	1	0	0	0	0
chr19	54225501	54225501	hsa-mir-520g-3p	7	rs112328520	C	T	0.0175737	RF	0.00127431	RF	0.00186725		arm	0	0	FAM30	1	0	0	0	0
chr11	93466866	93466866	hsa-mir-1304-3p	21.3932	rs2155248	G	T	0.95172		0.941311		0.910222		mature	0	FAM60	0	1	0	0	0	0
chr15	102513760	102513760	hsa-mir-6859-2	2	rs879735317	T	C	0.00823761		0.00547822	RF	0.00347364	AS_VQSR	loop	0	0	FAM66	1	0	0	0	0
chr16	15248816	15248816	hsa-mir-3180-4-5p	4	rs1452899922	T	C	None	0	0.000246281		0.00035215		mature	0	0	FAM23	1	0	0	0	0
chr11	47422503	47422581	hsa-mir-4487-5p	1	None	TCTGAAGGGCAGAAGGGAACTGTCCTTCAGCCAGAGCTGGCTGAAGGGCAGAAGGGAACTGTCCTTCAGCCAGAGCTGG	T	0	AC0	0.0273068	RF	0.0674374	AS_VQSR	seed	0	0	FAM57	1	0	0	0	0
chr18	112330	112331	hsa-mir-8078-5p	106	None	GC	TC	None	0	None	None	None	None	arm	0	0	FAM50;FAM20	1	0	0	0	0
chr8	75460789	75460789	hsa-mir-5681b-3p		rs150990986	A	AG	None	AC0	1		0.999992		arm	0	FAM60	0	1	0	0	0	0
chr18	112301	112301	hsa-mir-8078	106	rs749420360	A	T	0.00423271		0.000435119	RF	8.20883e-05		loop	0	0	FAM12	1	0	0	0	0
chr3	125509318	125509318	hsa-mir-548i-1-3p	28	rs201587642	T	A	None	0	0.00447975	RF	0.00298179	AS_VQSR	arm	0	0	FAM37	1	0	0	0	0
chrX	117520365	117520367	hsa-mir-1277-5p	4	rs770518695	AAT	A	0.00716479	RF	0.000211193	RF	4.06773e-05		seed	0	0	FAM26	1	0	0	0	0
chr12	24365357	24365362	hsa-mir-920-5p	2.9502	rs66686007	AGTTGT	A	0.0369541		0.0304884		0.0328121		arm	FAM60	0	0	1	0	0	0	0
chr2	133014617	133014617	hsa-mir-663b-5p	131.272	rs200194626	A	G	2.23496e-05	RF	0.0105762	RF	None	None	arm	0	0	FAM21;FAM67;FAM22	1	0	0	0	0
chr6	167411318	167411320	hsa-mir-3939-3p	8	rs1491318389	GAC	G	0.0357143	RF	0.0101559	RF	0.00444654	AS_VQSR	mature	0	0	FAM45;FAM46	1	0	0	0	0
chr3	184971024	184971025	hsa-mir-5588	2	rs879065101	TA	T	None	AC0	0.0627317		0.0719769		loop	0	0	FAM37	1	0	0	0	0
chr14	21491532	21491532	hsa-mir-6717-5p		rs117650137	G	A	0.0304742		0.0256024		0.0264689		seed	0	FAM42	0	1	0	0	0	0
chr18	112304	112304	hsa-mir-8078-5p	106	rs748702848	C	T	0.000197941		0.0191431	RF	0.00047757		arm	0	0	FAM12;FAM49;FAM50;FAM13	1	0	0	0	0
chr1	26232906	26232908	hsa-mir-3917-5p	0	rs555918619	ACT	A	0.00484653		0.0047296		0.0051179		arm	FAM60	0	0	1	0	0	0	0
chr11	47422546	47422546	hsa-mir-4487-5p	1	rs1416070120	A	*	None	0	None	None	None	None	seed	0	0	FAM57	1	0	0	0	0
chr1	143163799	143163799	hsa-mir-3118-2-3p	0.7	rs61786895	G	A	0.171367	RF	None	None	None	None	mature	FAM60	0	0	1	0	0	0	0
chr6	167411322	167411322	hsa-mir-3939-3p	8	rs370955537	T	C	None	0	0.0241064	RF	0.0192047	AS_VQSR	mature	0	0	FAM24;FAM46	1	0	0	0	0
chr1	17406	17406	hsa-mir-6859-1	13	rs772228657	C	T	0.00799699		0.000429225	RF	0.0010602		loop	0	0	FAM71	1	0	0	0	0
chr8	75460784	75460784	hsa-mir-5681b-3p		rs150212729	T	TG	None	AC0	1		0.999985		arm	0	FAM60	0	1	0	0	0	0
chr11	34963416	34963416	hsa-mir-1343-5p	2	rs2986407	T	C	0.8		0.794846		0.789178		mature	0	FAM60	0	1	0	0	0	0
chr6	167411359	167411359	hsa-mir-3939-5p	8	rs752981633	C	T	None	0	0.000235117		0.000215255		arm	FAM60	0	0	1	0	0	0	0
chr15	66011662	66011663	hsa-mir-4511-5p	4	rs776003922	CT	C	None	AC0	0.0148127		0.0025518		arm	0	0	FAM37	1	0	0	0	0
chr20	26188851	26188851	hsa-mir-663a-3p	256.688	rs754497866	G	A	1.25638e-05	RF	0.0037357	RF	3.05729e-05	AS_VQSR	arm	0	0	FAM51;FAM24	1	0	0	0	0
chr18	112272	112272	hsa-mir-8078-3p	106	rs778740931	C	G	0.0238116		0.00260743	RF	1.49759e-05		mature	0	0	FAM26	1	0	0	0	0
chr17	77681036	77681036	hsa-mir-4739-5p	19	rs73410309	G	C	0.186035		0.204002		0.228525		mature	FAM60	FAM18;FAM16	0	1	0	0	0	0
chr12	116866120	116866120	hsa-mir-4472-2-5p	42	rs755848954	A	C	0	RF;AC0	0.00210061	RF	0.00201411	AS_VQSR	arm	0	0	FAM18;FAM46	1	0	0	0	0
chr6	167411297	167411301	hsa-mir-3939-3p	8	rs1421952916	ATGTG	A	None	0	0.0217896	RF	0.0888772		arm	0	0	FAM28	1	0	0	0	0
chr12	116866106	116866107	hsa-mir-4472-2-5p	42	rs1295871599	CA	C	0	RF;AC0	0.00319898	RF	0.0123169	AS_VQSR	mature	0	0	FAM50	1	0	0	0	0
chr1	55691384	55691384	hsa-mir-4422-3p	2	rs17111728	T	C	0.0833333		0.0917414		0.0837295		arm	0	FAM26	0	1	0	0	0	0
chr6	31323048	31323048	hsa-mir-6891	0.944791	rs368161759	C	CCAGGACTT	0.000850733	RF	0.00150086	RF	0	AC0;AS_VQSR	loop	0	0	FAM68	1	0	0	0	0
chr18	112275	112275	hsa-mir-8078-3p	106	rs747215292	A	T	4.96623e-05		0.0019988	RF	0.000192036		mature	0	0	FAM45;FAM71	1	0	0	0	0
chr17	77680997	77680997	hsa-mir-4739-3p	19	rs74000104	G	A	0.0137518		0.0139949		0.0173327		arm	0	0	FAM47	1	0	0	0	0
chr4	9557815	9557821	hsa-mir-548i-2-3p	60	rs111482845	TAGAAGG	T	0.24065		0.310965		0.321167		arm	FAM60	FAM51;FAM53	0	1	0	0	0	0
chr8	104166902	104166902	hsa-mir-3151-3p	4	rs35605502	G	GC	0.99932		0.999952		0.999978		mature	0	FAM60	0	1	0	0	0	0
chr1	17375	17375	hsa-mir-6859-1-3p	13	rs755771866	A	G	0.0259728	RF	0.00167356	RF	0.00337314		mature	0	0	FAM71	1	0	0	0	0
chr7	29720392	29720395	hsa-mir-550a-3	20	rs113821008	TACA	T	0.0794269		0.111731		0.115208		loop	FAM60	0	0	1	0	0	0	0
chr18	112322	112322	hsa-mir-8078-5p	106	rs1398381960	T	G	None	0	0.00291173	RF	7.474e-06	AS_VQSR	arm	0	0	FAM20	1	0	0	0	0
chr6	167411329	167411329	hsa-mir-3939-3p	8	rs375318980	G	A	0.0153846	RF	0.0264299	RF	0.0153381		mature	0	0	FAM45;FAM24;FAM46	1	0	0	0	0
chr2	133014556	133014556	hsa-mir-663b-3p	131.272	rs773288520	C	T	0.0019554		0.255071	InbreedingCoeff;RF	0	AC0;AS_VQSR	mature	0	0	FAM67;FAM22	1	0	0	0	0
chr14	106325694	106325694	hsa-mir-4537-5p	2	None	C	G	0	AC0	4.73575e-05	RF	0.000229197		arm	0	0	FAM28	1	0	0	0	0
chr11	64109315	64109395	hsa-mir-7155	2	None	GGTTGTGGTCTGAGGTCTTGGGCCATCAGTGATGTCACAACCAGATGGCCCAAGACCCCAGACCACAACCCCATGTCTGGT	G	0.110102	RF	0.002705	RF	0.00124401	AS_VQSR	GENEDEL	0	0	FAM28	1	0	0	0	0
chr18	112325	112325	hsa-mir-8078-5p	106	rs755306697	A	T	0.000746454	RF	0.00089056	RF	0.000104944		arm	0	0	FAM20	1	0	0	0	0
chr2	112078593	112078593	hsa-mir-4435-2-3p	2	rs1384154475	A	G	None	0	0.000223839	RF	0.000193339	AS_VQSR	arm	0	0	FAM46	1	0	0	0	0
chr14	106325684	106325684	hsa-mir-4537-3p	2	None	C	G	None	0	None	None	9.15779e-05		arm	0	0	FAM57;FAM23	1	0	0	0	0
chr18	112264	112264	hsa-mir-8078-3p	106	rs773397690	T	A	0.000118157		0.000690681	RF	0.0126902		arm	0	0	FAM51	1	0	0	0	0
chr2	133014621	133014621	hsa-mir-663b-5p	131.272	rs199671138	A	C	1.14532e-05	RF	0.00844014	RF	0	AC0	arm	0	0	FAM21;FAM67;FAM22;FAM23;FAM53	1	0	0	0	0
chr5	9053945	9053945	hsa-mir-4636-3p	17	rs257095	C	T	0.88375		0.875201		0.875775		arm	0	FAM60	0	1	0	0	0	0
chr14	106325674	106325674	hsa-mir-4537-3p	2	None	C	G	None	0	None	None	9.16716e-05		arm	0	0	FAM3	1	0	0	0	0
chrX	49767832	49767832	hsa-mir-532-3p	2.925	rs456615	A	G	1		1		None	None	arm	0	FAM60	0	1	0	0	0	0
chr11	48118347	48118347	hsa-mir-3161-5p	24	rs11382316	T	TA	0.75307		0.76199		0.747471		seed	0	FAM60	0	1	0	0	0	0
chr1	17379	17379	hsa-mir-6859-1-3p	13	rs754322362	G	A	0.00291488		0.00309134	RF	0.00586786		mature	0	0	FAM42	1	0	0	0	0
chr5	154065348	154065348	hsa-mir-1303-5p	6	rs77055126	T	C	0.0242734		0.0289421		0.0312139		arm	0	FAM25	0	1	0	0	0	0
chr21	9825991	9825991	hsa-mir-3648-3p		rs569625303	C	G	0.00039032		0.000188519	RF	0.000211412	AS_VQSR	arm	0	0	FAM57	1	0	0	0	0
chr3	75679963	75679963	hsa-mir-1324-3p	9.6771	rs201125883	C	T	0.0864069		0.0760912	RF	7.41389e-06		arm	0	0	FAM70;FAM55	1	0	0	0	0
chr15	21038161	21038161	hsa-mir-3118-4	0.7	rs1393664638	T	A	None	0	0.00195072	RF	1.39817e-05	AS_VQSR	loop	0	0	FAM53	1	0	0	0	0
chr18	112299	112299	hsa-mir-8078	106	rs779932112	G	C	None	0	0.00049613	RF	3.00802e-05	AS_VQSR	loop	0	0	FAM57;FAM22	1	0	0	0	0
chr18	112271	112271	hsa-mir-8078-3p	106	rs1242228103	T	C	1.86005e-05	RF	0.0134953	RF	1.48976e-05		mature	0	0	FAM16	1	0	0	0	0
chr16	15227947	15227947	hsa-mir-6511b-2-3p	0	rs370568831	G	A	0.0052668	RF	0.0265728	RF	0.0210046		mature	0	0	FAM66	0	0	1	0	0
chr17	46709859	46709859	hsa-mir-196a-1-3p	86	rs186449583	G	A	0.00041803		0.000235139		0.000423307		arm	FAM7	0	0	0	0	1	0	0
chr3	120768492	120768492	hsa-mir-5682-5p	5	rs9877402	A	G	0.0666667		0.0689101		0.0953181		arm	FAM13	0	0	0	0	1	0	0
chr21	9825977	9825977	hsa-mir-3648-3p		rs776164966	T	C	0.00302818		0.00406032	RF	0.00363939	AS_VQSR	arm	FAM21	0	0	0	0	1	0	0
chr22	28316552	28316552	hsa-mir-3199-2-5p		rs765258858	A	AGTTC	0.0291545		0.0532065		0.0442239		arm	FAM51	0	0	0	0	1	0	0
chr5	150901699	150901699	hsa-mir-6499-5p	0.9	rs3734050	C	T	0.0906192		0.0925996		0.104883		seed	FAM7	0	0	0	0	1	0	0
chr22	28316557	28316561	hsa-mir-3199-2-3p		rs758947016	AGAAC	A	0.0352734		0.0770626		0.0544686		loop	FAM51	0	0	0	0	1	0	0
chr2	219206645	219206645	hsa-mir-6810-5p	4	rs62182086	A	G	0.10644		0.125094		0.108952		seed	FAM33;FAM13;FAM20	0	0	0	0	1	0	0
chr20	56470456	56470456	hsa-mir-4532-5p	18	rs113808830	C	T	0.0333333		0.0389941		0.0395374		seed	FAM7	0	0	0	0	1	0	0
chr1	54519800	54519800	hsa-mir-4781-3p	0	rs74085143	G	A	0.0230057		0.0646531		0.0914559		seed	FAM13	0	0	0	0	1	0	0
chr4	5925054	5925054	hsa-mir-378d-1-5p	8	rs28645567	G	A	0.02		0.0546721		0.0710795		arm	FAM33	0	0	0	0	1	0	0
chr19	54204521	54204521	hsa-mir-520b-3p	2.8338	rs774238609	A	C	4.824e-06		None	None	2.22582e-05		mature	FAM67	0	0	0	0	1	0	0
chr6	157100813	157100813	hsa-mir-4466-3p	1	rs1471868841	C	CGCCGG	None	0	4.95737e-05		0.000500583		arm	FAM13	0	0	0	0	1	0	0
chr22	28316555	28316555	hsa-mir-3199-2-5p		rs765421181	T	A	0.0313972		0.0597807		0.0473379		arm	FAM51	0	0	0	0	1	0	0
chr16	69599735	69599735	hsa-mir-1538-3p	4	rs191393746	G	A	0	AC0	0.00644975		0.00712461		arm	FAM20	0	0	0	0	1	0	0
chr1	567767	567767	hsa-mir-6723-5p	152	rs368638493	G	A	0.00304878		0.0245304		0.0326808		mature	FAM48	0	0	0	0	1	0	0
chr18	13611175	13611175	hsa-mir-4526-3p	5	rs370878033	A	G	0	AC0	0.00169348		0.0019065		mature	FAM13	0	0	0	0	1	0	0
chr5	153726769	153726769	hsa-mir-1294-3p	3.7157	rs13186787	A	G	0.0184962		0.0142857		0.0149574		arm	FAM21	0	0	0	0	1	0	0
chr1	201688732	201688732	hsa-mir-5191-3p	7	rs76756293	C	T	0	AC0	0.0199334		0.023465		arm	FAM13	0	0	0	0	1	0	0
chr20	58883605	58883605	hsa-mir-646-3p	38	rs6513497	T	G	0.118317		0.135442		0.159763		mature	FAM20	0	0	0	0	1	0	0
chr11	10529822	10529822	hsa-mir-4485-3p		rs7350542	A	G	0.202249		0.196795		0.227269		arm	FAM20	0	0	0	0	1	0	0
chr7	97593015	97593015	hsa-mir-5692a-1-3p	50	rs190440834	C	T	0	AC0	0.00395928		0.00498699		arm	FAM20	0	0	0	0	1	0	0
chr9	69002276	69002276	hsa-mir-1299	44	rs776919630	C	G	0	AC0	None	None	0.0463551	AS_VQSR	loop	FAM51	0	0	0	0	1	0	0
chr6	32717722	32717722	hsa-mir-3135b	0.7	rs4351242	C	T	0	AC0	0.0831291		0.113159		loop	0	FAM70	0	0	0	1	0	0
chr2	47604856	47604856	hsa-mir-559	31	rs114803590	T	C	0.0150811		0.0141992		0.0137207		loop	FAM48	0	0	0	0	1	0	0
chr12	123849347	123849347	hsa-mir-8072-3p		rs370987290	A	AGCG	0.0473684		0.0603299		0.0613503		arm	FAM13	0	0	0	0	1	0	0
chr19	54290994	54290994	hsa-mir-371b-5p		rs533037343	A	G	3.37398e-05		None	None	2.22763e-05		arm	FAM13	0	0	0	0	1	0	0
chr11	1277894	1277894	hsa-mir-6744-3p	0.7	rs56310773	C	T	0.0246977		0.0334404		0.0243382		mature	FAM33	0	0	0	0	1	0	0
chr11	81601862	81601863	hsa-mir-4300-5p	1	rs147006890	GC	G	0.0178326		0.013642		0.0183696		arm	FAM13	0	0	0	0	1	0	0
chr6	53141824	53141824	hsa-mir-5685-5p	4	rs528783993	C	T	None	AC0	0.00225412		0.00233591		arm	FAM67	0	0	0	0	1	0	0
chr7	102111925	102111925	hsa-mir-4467-5p	0	rs374409015	C	T	0.03125		0.0292733		0.024307		seed	FAM7	0	0	0	0	1	0	0
chr22	26951249	26951249	hsa-mir-548j-5p	5.3199	rs565141718	C	T	0.000395087		4.70323e-05		0.000140958		mature	FAM13	0	0	0	0	1	0	0
chr19	11224157	11224157	hsa-mir-6886-5p	0	rs6413505	C	T	0.0172523		0.0260132		0.0406493		seed	FAM67	0	0	0	0	1	0	0
chr14	55344901	55344901	hsa-mir-4308-5p	17	rs28477407	C	T	0.214979		0.19042		0.207836		arm	FAM20	0	0	0	0	1	0	0
chr7	1062599	1062599	hsa-mir-339-3p	69	rs72631820	T	C	0.00990355		0.00885289		0.012113		mature	FAM20	0	0	0	0	1	0	0
chr15	62596889	62596889	hsa-mir-8067-3p	26	rs148376400	G	C	0	AC0	0.0023991		0.00359936		arm	FAM20	0	0	0	0	1	0	0
chr10	105978637	105978637	hsa-mir-609-5p	27	rs568841098	G	A	0.000580806		None	None	0.000141113		arm	FAM13	0	0	0	0	1	0	0
chr9	69002283	69002283	hsa-mir-1299	44	rs773681988	A	T	0.00134409		None	None	0.0482022	AS_VQSR	loop	FAM51	0	0	0	0	1	0	0
chr5	1510904	1510904	hsa-mir-6075-3p	4	rs78541299	G	A	0.00588235		0.00442103		0.0043978		arm	FAM20	0	0	0	0	1	0	0
chr3	189547735	189547735	hsa-mir-944-5p	15	rs75715827	T	C	0.0487237		0.0504656		0.0455982		arm	FAM20	0	0	0	0	1	0	0
chr9	69002274	69002274	hsa-mir-1299-3p	44	rs768722369	G	T	0	AC0	None	None	0.0466451	AS_VQSR	arm	FAM51	0	0	0	0	1	0	0
chr5	54466544	54466544	hsa-mir-449b-5p	0.8684	rs10061133	A	G	0.104671		0.103679		0.0910812		mature	FAM20	0	0	0	0	1	0	0
chr16	15248748	15248748	hsa-mir-3180-4-3p	4	rs1163493586	G	C	None	0	4.89237e-05		5.96837e-05		arm	FAM7	0	0	0	0	1	0	0
chr16	56938244	56938244	hsa-mir-6863-3p	0	rs12708966	G	A	0.0329737		0.0268134		0.0343766		seed	FAM48	0	0	0	0	1	0	0
chr1	178646884	178646884	hsa-mir-4424-5p	5	rs56088671	C	T	0	AC0	0.0934816		0.10837		arm	FAM20	0	0	0	0	1	0	0
chr2	35696519	35696519	hsa-mir-548ad-3p	0.7	rs62143301	G	A	0.125		0.0824626		0.0771875		mature	FAM20	0	0	0	0	1	0	0
chr8	42751404	42751404	hsa-mir-4469-5p	0	rs371225984	C	A	0.000799166		0.00268741		0.00411168		arm	FAM70	0	0	0	0	0	1	0
chr17	40860121	40860121	hsa-mir-6780a-3p	7	rs200279579	A	G	0.000123232		9.41708e-05		0.000126351		seed	FAM5	0	0	0	0	0	1	0
chr6	167411300	167411300	hsa-mir-3939-3p	8	rs77840042	T	C	0.274834		0.107837		0.0937568		arm	FAM53	0	0	0	0	0	1	0
chr21	9825888	9825888	hsa-mir-3648-5p		rs1461143774	C	T	0	AC0	0	AC0;RF	3.13755e-05	AS_VQSR	arm	FAM59	0	0	0	0	0	1	0
chr7	102106201	102106201	hsa-mir-5090-5p		rs3823658	G	A	0.138171		0.112008		0.106569		seed	FAM25	0	0	0	0	0	1	0
chr1	33798031	33798031	hsa-mir-3605-3p	0.418627	rs80176156	G	A	9.61742e-05		9.40557e-05		0.000178076		arm	FAM66	0	0	0	0	0	1	0
chr2	180725568	180725568	hsa-mir-1258-3p	38	rs146754630	T	C	0.0196472		0.0273761		0.0201881		arm	FAM64	0	0	0	0	0	1	0
chr6	167411301	167411301	hsa-mir-3939-3p	8	rs75692943	G	A	0.275947		0.107389		0.0601086		arm	FAM53	0	0	0	0	0	1	0
chr19	54245788	54245788	hsa-mir-520h-5p	38	rs56013413	G	A	0.0443557		0.0589121		0.0772269		arm	FAM33	0	0	0	0	0	1	0
chr14	105144036	105144036	hsa-mir-4710-3p	3	rs545955205	A	G	None	0	None	None	0.00035621		arm	FAM70	0	0	0	0	0	1	0
chr15	21145647	21145647	hsa-mir-5701-1-3p	0.7	rs529026480	A	G	0.00694444		0.00453288	RF	0	AC0;AS_VQSR	arm	FAM36	0	0	0	0	0	1	0
chr15	66011630	66011630	hsa-mir-4511	4	rs2060455	A	G	None	AC0	0.231741		0.205179		loop	FAM33	0	0	0	0	0	1	0
chr12	104324230	104324237	hsa-mir-3652-5p		rs62747560	AGGGGTGG	A	0.137133		0.111452		0.107451		arm	FAM33	0	0	0	0	0	1	0
chr9	130631702	130631702	hsa-mir-4672-3p	17	rs3780662	C	T	0	AC0	0.0263456		0.0342097		arm	FAM21;FAM58	0	0	0	0	0	1	0
chr8	26906402	26906402	hsa-mir-548h-4-3p	1	rs73235381	C	T	0.0302244		0.0358652		0.0386344		mature	FAM70	0	0	0	0	0	1	0
chr14	28102427	28102427	hsa-mir-3171-3p	2	rs61972532	G	A	0.00437956		0.00411911		0.00353098		arm	FAM37	0	0	0	0	0	1	0
chr13	92003589	92003589	hsa-mir-92a-1-5p	1.084	rs9589207	G	A	0.00642704		0.0126529		0.0189374		mature	FAM70	0	0	0	0	0	1	0
chr10	14425204	14425204	hsa-mir-4293-3p	3	rs12780876	T	A	0.260246		0.284724		0.264868		arm	FAM37	0	0	0	0	0	1	0
chr16	820249	820249	hsa-mir-662-3p	3.2975	rs9745376	G	A	0.0162563		0.0288262		0.0457117		seed	FAM37	0	0	0	0	0	1	0
chr5	180649616	180649616	hsa-mir-4638-5p	0.7	rs146528803	G	A	0.0159363		0.0100235		0.0140659		mature	FAM5	0	0	0	0	0	1	0
chr6	31323019	31323019	hsa-mir-6891-3p	0.944791	rs75887057	A	G	3.79684e-05		0.00094518	RF	0	AC0	seed	FAM36	0	0	0	0	0	1	0
chr12	121161048	121161048	hsa-mir-4700-3p		rs1055070	T	G	0.0402961		0.0331232		0.0358606		mature	FAM70	0	0	0	0	0	1	0
chr18	46196998	46196998	hsa-mir-4743-5p	3	rs7235219	A	G	0.0185985		0.0268311		0.0360784		arm	FAM53	0	0	0	0	0	1	0
chr15	37265039	37265039	hsa-mir-8063-3p	27	rs7183051	G	A	0	AC0	0.0581066		0.0739979		mature	FAM70	0	0	0	0	0	1	0
chr18	20513374	20513374	hsa-mir-4741-3p		rs7227168	C	T	0.109792		0.136588		0.151535		seed	FAM59	0	0	0	0	0	1	0
chr9	126247843	126247843	hsa-mir-7150-3p	4	rs73665303	T	C	0	AC0	0.0286728		0.0407468		arm	FAM21	0	0	0	0	0	1	0
chr10	14425221	14425221	hsa-mir-4293-3p	3	rs12220909	G	C	0.00885559		0.0163734		0.012639		seed	FAM58	0	0	0	0	0	1	0
chr6	2854299	2854299	hsa-mir-4645-3p	63	rs67030829	C	T	0	AC0	0.00786549		0.00833915		arm	FAM5	0	0	0	0	0	1	0
chr17	79107017	79107018	hsa-mir-1250-3p	27	rs148953276	CT	C	0.0570763		0.071994		0.0709324		arm	FAM59	0	0	0	0	0	1	0
chr15	75645965	75645967	hsa-mir-631-3p	57.3261	rs5745925	CCT	C	0.0556891		0.0665505		0.0572634		arm	FAM36	0	0	0	0	0	1	0
chr6	31323027	31323027	hsa-mir-6891-3p	0.944791	rs3819276	C	T	0.0124476		0.0111334		0.000569492		arm	FAM66	0	0	0	0	0	1	0
chr19	54261549	54261549	hsa-mir-1283-2-3p	0.8	rs71363366	C	G	0.018276		0.0201298		0.0150642		arm	FAM25	0	0	0	0	0	1	0
chr4	172107395	172107395	hsa-mir-6082-3p	5	rs28570267	C	T	0	AC0	0.0249647		0.0395292		arm	FAM58	0	0	0	0	0	1	0
chr8	103137663	103137663	hsa-mir-5680-5p	3	rs12549434	T	C	0	AC0	0.0521209		0.0588487		arm	FAM33	0	0	0	0	0	1	0
chr19	4932737	4932737	hsa-mir-4747-3p	3	rs77046863	C	T	0.00337627		0.00357681		0.00357747		seed	FAM59	0	0	0	0	0	1	0
chr1	147806652	147806652	hsa-mir-5087-5p	0	rs2992458	A	G	0.0333333		0.026343		0.0407391		mature	FAM58	0	0	0	0	0	1	0
chr16	2140269	2140269	hsa-mir-1225-5p	15.2944	rs371749301	C	A	1.47914e-05		4.71743e-05		0.000200353		mature	FAM58	0	0	0	0	0	1	0
chr12	65016300	65016300	hsa-mir-548c-5p	4	rs17120527	A	G	0.0166797		0.0276251		0.0474715		arm	FAM58	0	0	0	0	0	1	0
chr16	76902842	76902842	hsa-mir-4719-5p	4	rs58353328	A	G	0	AC0	0.0343903		0.0376311		arm	FAM37	0	0	0	0	0	1	0
chr8	117886991	117886991	hsa-mir-3610-3p		rs112072631	T	G	0.000229536		0.000660315		0.00106903		seed	FAM58	0	0	0	0	0	1	0
chr19	6389699	6389699	hsa-mir-6885-5p	22	rs78293125	A	G	0.0569704		0.063994		0.0584392		mature	FAM70;FAM53	0	0	0	0	0	1	0
chr20	7352262	7352262	hsa-mir-8062-5p	31	rs73080647	A	G	0.05		0.0227765		0.0258715		arm	FAM58	0	0	0	0	0	1	0
chr17	65467630	65467632	hsa-mir-548d-2-3p		rs199538666	CTG	C	0.00127455		0.00059577		0.000767645		mature	FAM53	0	0	0	0	0	1	0
chr3	124870376	124870376	hsa-mir-5092-5p	7	rs11713052	C	G	0.0235849		0.0230053		0.0251688		arm	FAM36	0	0	0	0	0	1	0
chr2	208134114	208134114	hsa-mir-1302-4-5p	0.7	rs116237969	A	T	0.0217093		0.0229133		0.0304863		arm	FAM58	0	0	0	0	0	1	0
chr11	122022992	122022992	hsa-mir-100-5p	17	rs761222509	G	A	1.92673e-05		None	None	7.42137e-06		mature	FAM66	0	0	0	0	0	1	0
chr19	54245839	54245839	hsa-mir-520h-3p	38	rs111745142	A	AGT	0.00201205	RF	0.0817144		0.0764203		mature	FAM25	0	0	0	0	0	1	0
chr9	139781193	139781193	hsa-mir-4479-5p	4	rs116932476	G	A	None	AC0	0.0114551		0.00844183		arm	FAM63	0	0	0	0	0	1	0
chr12	94955603	94955603	hsa-mir-5700-3p	0.7	rs17022749	C	T	0	AC0	0.0682892		0.0732359		arm	FAM21;FAM5	0	0	0	0	0	1	0
chr1	147806677	147806677	hsa-mir-5087-5p	0	rs2932433	C	T	0.0625		0.0264396		0.0407426		arm	FAM58	0	0	0	0	0	1	0
chr15	37265037	37265037	hsa-mir-8063-3p	27	rs7162033	C	G	0	AC0	0.0579061		0.0738514		mature	FAM70	0	0	0	0	0	1	0
chr1	228284991	228284991	hsa-mir-3620-5p		rs2070960	C	T	0.0851089		0.0907505		0.0805359		seed	FAM70;FAM58	0	0	0	0	0	1	0
chr5	140027448	140027448	hsa-mir-3655-5p	0	rs139482464	C	T	0.00319785		0.00484341		0.00353978		mature	FAM33	0	0	0	0	0	1	0
chr4	172107419	172107419	hsa-mir-6082-3p	5	rs28393763	C	A	0	AC0	0.0267075		0.0415317		arm	FAM58	0	0	0	0	0	1	0
chr5	92956416	92956416	hsa-mir-2277-3p	104.147	rs550720421	G	T	0.000461681		0.000424088		0.000883209		mature	FAM58	0	0	0	0	0	1	0
chr6	167411298	167411298	hsa-mir-3939-3p	8	rs80032204	T	C	0.27027		0.107383		0.0912435		arm	FAM53	0	0	0	0	0	1	0
chr3	120768488	120768488	hsa-mir-5682-5p	5	rs116794702	G	A	0	AC0	0.00335222		0.00343336		arm	FAM37	0	0	0	0	0	1	0
chr9	123007313	123007316	hsa-mir-147a-5p	4	rs568466596	ATGT	A	0.00139959		9.40734e-05		0.000341449		arm	FAM5	0	0	0	0	0	1	0
chr1	154166214	154166214	hsa-mir-190b-5p	5	rs557062636	G	GA	0.00456768		0.00178857		0.00233867		arm	FAM37	0	0	0	0	0	1	0
chr1	1102563	1102563	hsa-mir-200b-3p	5	rs72563729	G	A	0.0127994		0.0164259		0.0124167		arm	FAM33;FAM66	0	0	0	0	0	1	0
chr1	233759939	233759939	hsa-mir-4427-3p	8	rs701214	C	T	0.166667		0.106706		0.118319		arm	FAM5	0	0	0	0	0	1	0
chr9	97827665	97827665	hsa-mir-6081-5p	4	rs139557021	G	A	0	AC0	0.001693		0.00339773		arm	FAM21	0	0	0	0	0	1	0
chr8	143257760	143257760	hsa-mir-4472-1-3p	2	rs28655823	G	C	0.2		0.178433		0.208382		seed	FAM53	0	0	0	0	0	1	0
chr19	804963	804963	hsa-mir-4745-5p	0	rs139864698	G	A	0.00171105		0.00197777		0.00166268		mature	FAM32	0	0	0	0	0	0	1
chr15	22513271	22513271	hsa-mir-1268a-5p	85	rs28599926	C	T	0.0555556		0.107892		0.131606		seed	FAM31	0	0	0	0	0	0	1
chr1	17185498	17185498	hsa-mir-3675-5p	3	rs1484376029	G	GC	8.53652e-05	RF	0.0116558	RF	0.0173176	AS_VQSR	seed	FAM31	0	0	0	0	0	0	1
chrX	37883200	37883200	hsa-mir-548aj-2-5p	6	rs73463468	A	G	0.411164		0.315718		0.392779		arm	0	FAM54;FAM8	0	0	0	0	0	1
chr19	55899602	55899602	hsa-mir-6805-3p		rs56312243	C	T	0.0450707		0.0482989		0.0488713		mature	FAM59	0	0	0	0	0	0	1
chr12	95228286	95228286	hsa-mir-492-3p	41.4089	rs2289030	G	C	0.0974642		0.0764778		0.0693509		arm	FAM14	0	0	0	0	0	0	1
chr7	97593737	97593737	hsa-mir-5692c-2-3p	23	rs1006742398	T	C	0	AC0	None	None	9.66715e-05		seed	FAM72	0	0	0	0	0	0	1
chr2	228336852	228336852	hsa-mir-5703-5p	0	rs76833763	C	G	None	0	9.44733e-05		0.00016321		arm	FAM32	0	0	0	0	0	0	1
chr5	168690635	168690635	hsa-mir-585-3p	20	rs62376935	C	T	0.0794209		0.0771763		0.0629012		seed	FAM59	0	0	0	0	0	0	1
chr3	55886573	55886575	hsa-mir-3938	11	rs10575780	TAA	T	0.208451		0.141104		0.185531		loop	FAM56;FAM31	0	0	0	0	0	0	1
chr18	46196971	46196971	hsa-mir-4743-5p	3	rs78396863	G	C	0.0114425		0.0100659		0.011542		arm	FAM31	0	0	0	0	0	0	1
chr7	158384368	158384368	hsa-mir-5707-3p	33	rs80128580	G	A	0.0263158		0.0302588		0.0237487		arm	FAM32	0	0	0	0	0	0	1
chr1	68649258	68649258	hsa-mir-1262	29	rs147113488	C	T	0.00708459		0.00646572		0.00638447		loop	FAM59	0	0	0	0	0	0	1
chr20	45795618	45795618	hsa-mir-3616-5p	39	rs192179398	G	A	0	AC0	0.00164783		0.00127722		arm	FAM31	0	0	0	0	0	0	1
chr14	101489703	101489703	hsa-mir-411	19	rs111906529	T	C	0.0138671		0.0147322		0.0124158		loop	FAM59	0	0	0	0	0	0	1
chr17	925742	925742	hsa-mir-3183-3p	11	rs72812091	G	A	0.0482315		0.0534484		0.0462523		arm	FAM32	0	0	0	0	0	0	1
chr22	35731697	35731697	hsa-mir-3909	14	rs9607265	G	A	0.0232095		0.026742		0.0188375		loop	FAM32	0	0	0	0	0	0	1
chr7	7106600	7106600	hsa-mir-3683-3p	32	rs6943868	T	A	0.113019		0.0757848		0.108927		arm	FAM32	0	0	0	0	0	0	1
chr12	104324266	104324266	hsa-mir-3652		rs17797090	G	A	0.0688834		0.0768069		0.0803521		loop	FAM14	0	0	0	0	0	0	1
chr1	65523519	65523519	hsa-mir-3671-5p	108	rs521188	A	G	0.0631868		0.0554667		0.0580812		arm	FAM59	0	0	0	0	0	0	1
chr13	66792439	66792439	hsa-mir-4704-3p	27	rs76595065	T	C	0	AC0	0.0243432		0.0199085		mature	FAM56	0	0	0	0	0	0	1
chr1	10027488	10027488	hsa-mir-5697-3p	7	rs116657308	C	G	0	AC0	0.00216572		0.0020811		arm	FAM56	0	0	0	0	0	0	1
chr22	26951185	26951185	hsa-mir-548j-3p	5.3199	rs4822739	C	G	0.0901469		0.0802295		0.0920848		arm	FAM32	0	0	0	0	0	0	1
chr19	54185492	54185492	hsa-mir-520f-3p	0	rs75598818	G	A	0.0493674		0.046528		0.0419345		arm	FAM32	0	0	0	0	0	0	1
