# Supplementary material for: MicroRNA and MicroRNA-Target Variants Associated with Autism Spectrum Disorder and Related Disorders
Source: Genes (Basel). 2022 Jul 26;13(8):1329. doi: 10.3390/genes13081329 (PMC9329941; doi:10.3390/genes13081329)
Supplement: Supplementary file 1 [file genes-13-01329-s001.zip › SuppTables/Table S4 Summary of 3_UTR variants.xlsx]

## Sheet: S4
Table S4 Summary of 3'UTR variants
Gene	UTR_site_location	miRNA	ensid	Conservation	Other NDD	pLI	chrom	start	end	rsid	Ref	Alt	AF_2_exome¹	AF_2_genome²	AF_3³	AF_cohort⁴	FamilyID_dominant⁵	FamilyID_recessive⁵	FamilyID_denovo⁵	ASD	ADHD	LI	RI	SRS
ADD3	chr10-111895120-111895127	miR-33-5p	ENSG00000148700	broadConsFam;consSite	NA	0.998805	chr10	111895127	111895127	rs11550113	A	G	0	0.00978087	0.00934226	0.0130354	FAM53	0	0	0	0	0	1	0
AGFG1	chr2-228420344-228420352	miR-141-3p/200a-3p	ENSG00000173744	broadConsFam;consSite	NA	0.99276	chr2	228420351	228420351	rs1424142785	T	C	0	0	7.4195e-06	0.00369004	FAM57	0	0	0	1	0	0	0
AGO1	chr1-36389191-36389198	miR-874-3p	ENSG00000092847	consFam;consSite	ASD_High	1	chr1	36389196	36389196	rs138767681	G	A	0	0.00367059	0.00377658	0.00554529	FAM33	0	0	0	0	0	1	0
AGO3	chr1-36522938-36522945	miR-410-3p	ENSG00000126070	consFam;consSite	ASD_Low	0.999974	chr1	36522939	36522939	rs186885391	T	A	0	0.00281435	0.00493671	0.00369004	FAM56	0	0	0	0	0	0	1
AIFM2	chr10-71872541-71872549	miR-150-5p	ENSG00000042286	broadConsFam;consSite	NA	1.10643e-05	chr10	71872544	71872544	rs41277970	T	G	0	0.00244729	0.00222565	0.00554529	FAM66	0	0	0	0	0	1	0
AKT1S1	chr19-50372633-50372640	miR-142-3p.1	ENSG00000204673	broadConsFam;consSite	NA	0.110996	chr19	50372639	50372641	rs149591036	GTA	G	0	0.00503482	0.00726971	0.0056926	FAM63	0	0	0	0	0	1	0
ANGPT2	chr8-6360120-6360127	miR-125-5p	ENSG00000091879	broadConsFam;consSite	NA	0.832077	chr8	6360127	6360127	rs56075253	A	T	0	0.00569197	0.00491964	0.00740741	FAM2	0	0	0	1	0	0	0
ANKRD29	chr18-21180796-21180804	miR-493-3p	ENSG00000154065	consFam;consSite	NA	6.35224e-09	chr18	21180803	21180803	None	T	A	0	0	0	0.00189753	0	0	FAM13	1	0	0	0	0
APBB2	chr4-40815733-40815741	miR-532-5p	ENSG00000163697	consFam;consSite	NA	0.0651974	chr4	40815740	40815740	rs778960770	T	C	0	0	0	0.00369004	FAM37	0	0	0	0	0	1	0
APPBP2	chr17-58522869-58522876	miR-202-5p	ENSG00000062725	broadConsFam;consSite	NA	0.995674	chr17	58522874	58522874	rs894554813	T	C	0	0.000188129	9.64506e-05	0.00369004	FAM22	0	0	0	1	0	0	0
ARFGEF1	chr8-68110318-68110325	miR-24-3p	ENSG00000066777	broadConsFam;consSite	NA	1	chr8	68110322	68110322	rs1464389575	C	T	0	4.70278e-05	3.71074e-05	0.00369004	FAM57	0	0	0	1	0	0	0
ARHGEF26	chr3-153975247-153975254	miR-369-3p	ENSG00000114790	consFam;consSite	NA	1.85669e-14	chr3	153975252	153975252	None	T	G	0	0	0	0.00184162	0	0	FAM41	0	1	0	0	0
ARHGEF26	chr3-153975247-153975254	miR-369-3p	ENSG00000114790	consFam;consSite	NA	1.85669e-14	chr3	153975252	153975252	None	T	G	0	0	0	0.00184162	0	0	FAM41	1	0	0	0	0
ARID4B	chr1-235331288-235331296	miR-409-5p	ENSG00000054267	consFam;consSite	NA	0.999998	chr1	235331289	235331289	rs187938326	T	C	0	0.00813582	0.007468	0.0130354	FAM2	0	0	0	1	0	0	0
ARMC8	chr3-138015373-138015380	miR-186-5p	ENSG00000114098	consFam;consSite	NA	0.999988	chr3	138015380	138015380	rs192441646	A	T	0	9.42863e-05	0.000341672	0.00369004	FAM48	0	0	0	0	0	1	0
ARMC8	chr3-138015373-138015380	miR-186-5p	ENSG00000114098	consFam;consSite	NA	0.999988	chr3	138015380	138015380	rs192441646	A	T	0	9.42863e-05	0.000341672	0.00369004	FAM48	0	0	0	0	1	0	0
ARMC8	chr3-138015375-138015382	miR-340-5p	ENSG00000114098	consFam;consSite	NA	0.999988	chr3	138015380	138015380	rs192441646	A	T	0	9.42863e-05	0.000341672	0.00369004	FAM48	0	0	0	0	0	1	0
ARMC8	chr3-138015375-138015382	miR-340-5p	ENSG00000114098	consFam;consSite	NA	0.999988	chr3	138015380	138015380	rs192441646	A	T	0	9.42863e-05	0.000341672	0.00369004	FAM48	0	0	0	0	1	0	0
ARMC8	chr3-138015375-138015382	miR-340-5p	ENSG00000114098	consFam;consSite	NA	0.999988	chr3	138015382	138015382	rs182481047	A	T	0	9.42774e-05	0.000341784	0.00369004	FAM48	0	0	0	0	0	1	0
ARMC8	chr3-138015375-138015382	miR-340-5p	ENSG00000114098	consFam;consSite	NA	0.999988	chr3	138015382	138015382	rs182481047	A	T	0	9.42774e-05	0.000341784	0.00369004	FAM48	0	0	0	0	1	0	0
ASXL2	chr2-25959885-25959893	miR-24-3p	ENSG00000143970	broadConsFam;consSite	NA	0.999999	chr2	25959892	25959892	rs967749308	A	G	0	4.70367e-05	7.42038e-06	0.00369004	FAM32	0	0	0	0	0	0	1
ATP8B2	chr1-154323596-154323604	miR-410-3p	ENSG00000143515	consFam;consSite	NA	0.00563179	chr1	154323598	154323598	rs148765497,rs148765497,rs148765497,rs34331770,rs397768333	T	TTATATA	0	0.00896932	0.00880421	0.377358	0	FAM71	0	0	0	1	0	0
ATXN1	chr6-16302251-16302259	miR-19-3p	ENSG00000124788	broadConsFam;consSite	ADHD_evidence	0.97498	chr6	16302251	16302253	rs779888760	CTG	C	0	0.000188094	9.64435e-05	0.00369004	FAM22	0	0	0	1	0	0	0
ATXN7L1	chr7-105246344-105246351	miR-223-3p	ENSG00000146776	broadConsFam;consSite	NA	0.998836	chr7	105246348	105246348	None	A	G	0	0	0	0.00369004	FAM5	0	0	0	0	0	0	1
ATXN7L1	chr7-105246344-105246351	miR-223-3p	ENSG00000146776	broadConsFam;consSite	NA	0.998836	chr7	105246348	105246348	None	A	G	0	0	0	0.00369004	FAM5	0	0	0	0	0	1	0
BAK1	chr6-33540335-33540342	miR-25-3p/32-5p/92-3p/363-3p/367-3p	ENSG00000030110	broadConsFam;consSite	NA	7.40279e-06	chr6	33540340	33540340	rs80065855	C	T	0	0.00702631	0.00614809	0.012987	0	FAM32	0	0	0	0	1	0
BAK1	chr6-33540335-33540342	miR-25-3p/32-5p/92-3p/363-3p/367-3p	ENSG00000030110	broadConsFam;consSite	NA	7.40279e-06	chr6	33540340	33540340	rs80065855	C	T	0	0.00702631	0.00614809	0.012987	0	FAM32	0	0	0	1	0	0
BAK1	chr6-33540335-33540342	miR-25-3p/32-5p/92-3p/363-3p/367-3p	ENSG00000030110	broadConsFam;consSite	NA	7.40279e-06	chr6	33540340	33540340	rs80065855	C	T	0	0.00702631	0.00614809	0.012987	0	FAM32	0	0	1	0	0	0
BAK1	chr6-33540335-33540342	miR-25-3p/32-5p/92-3p/363-3p/367-3p	ENSG00000030110	broadConsFam;consSite	NA	7.40279e-06	chr6	33540340	33540340	rs80065855	C	T	0	0.00702631	0.00614809	0.012987	0	FAM32	0	1	0	0	0	0
BCL2L11	chr2-111923734-111923742	miR-9-5p	ENSG00000153094	broadConsFam;consSite	NA	0.888574	chr2	111923737	111923737	rs144847549	C	T	0	0.00517452	0.00621708	0.0225564	FAM33	0	0	0	0	1	0	0
BMPER	chr7-34193125-34193132	miR-135-5p	ENSG00000164619	broadConsFam;consSite	NA	6.58809e-07	chr7	34193129	34193129	rs118064603	C	A	0	0.00446807	0.0033265	0.0111524	FAM69	0	0	0	1	0	0	0
BRMS1L	chr14-36340893-36340900	miR-191-5p	ENSG00000100916	broadConsFam;consSite	NA	0.0578427	chr14	36340897	36340897	rs145998720	C	T	0	0.00428155	0.00329524	0.00554529	FAM32	0	0	0	0	0	0	1
BSN	chr3-49708412-49708419	miR-10-5p	ENSG00000164061	broadConsFam;consSite	NA	1	chr3	49708414	49708414	rs1038232015	C	T	0	0	8.1606e-05	0.00554529	FAM70	0	0	0	0	0	1	0
CD164L2	chr1-27706269-27706276	miR-370-3p	ENSG00000174950	nonConsFam;consSite	NA	1.14508e-05	chr1	27706273	27706273	rs1028708762	G	T	0	0	5.93331e-05	0.00369004	FAM70	0	0	0	0	0	1	0
CDK19	chr6-110931975-110931983	miR-205-5p	ENSG00000155111	broadConsFam;consSite	NA	0.999821	chr6	110931982	110931982	rs1370095739	A	C	0	0	2.22628e-05	0.00369004	FAM59	0	0	0	0	0	0	1
COL8A1	chr3-99517857-99517865	miR-217	ENSG00000144810	broadConsFam;consSite	NA	0.405101	chr3	99517859	99517859	rs778866773	T	C	0	0.000329133	0.000296688	0.00369004	FAM53	0	0	0	0	0	1	0
CRK	chr17-1325125-1325132	miR-330-3p	ENSG00000167193	consFam;consSite	NA	0.95936	chr17	1325131	1325131	rs117239587	C	A	0	0.00790216	0.00631559	0.0224719	0	FAM3	0	0	0	0	0	1
CRK	chr17-1325125-1325132	miR-330-3p	ENSG00000167193	consFam;consSite	NA	0.95936	chr17	1325131	1325131	rs117239587	C	A	0	0.00790216	0.00631559	0.0224719	0	FAM3	0	0	0	0	1	0
CRK	chr17-1325125-1325132	miR-330-3p	ENSG00000167193	consFam;consSite	NA	0.95936	chr17	1325131	1325131	rs117239587	C	A	0	0.00790216	0.00631559	0.0224719	0	FAM3	0	1	0	0	0	0
CTTNBP2NL	chr1-113002990-113002998	miR-490-3p	ENSG00000143079	broadConsFam;consSite	NA	0.00274615	chr1	113002991	113002991	rs151111934	C	T	0	0.00188129	0.00256875	0.00369004	FAM31	0	0	0	0	0	0	1
CXADR	chr21-18941707-18941715	miR-340-5p	ENSG00000154639	consFam;consSite	NA	0.368675	chr21	18941715	18941715	rs559274686	A	G	0	0.00329796	0.00420849	0.0152672	FAM58	0	0	0	0	0	1	0
CYP7B1	chr8-65503848-65503855	miR-221-3p/222-3p	ENSG00000172817	broadConsFam;consSite	NA	3.29541e-06	chr8	65503854	65503856	rs1285183130	CAG	C	0	4.70633e-05	5.19789e-05	0.00369004	FAM65	0	0	0	1	0	0	0
DCAF12	chr9-34086425-34086432	miR-302-3p/372-3p/373-3p/520-3p	ENSG00000198876	broadConsFam;consSite	NA	2.187e-06	chr9	34086429	34086429	None	T	G	0	0	0	0.00554529	FAM66	0	0	0	0	0	1	0
DCAF12	chr9-34086428-34086436	miR-221-3p/222-3p	ENSG00000198876	broadConsFam;consSite	NA	2.187e-06	chr9	34086429	34086429	None	T	G	0	0	0	0.00554529	FAM66	0	0	0	0	0	1	0
DGKH	chr13-42816863-42816871	miR-324-5p	ENSG00000102780	consFam;consSite	ADHD_evidence	0.0264292	chr13	42816866	42816866	rs992833858	G	A	0	0	3.71223e-05	0.00369004	FAM53	0	0	0	0	0	1	0
DRGX	chr10-50572630-50572637	miR-191-5p	ENSG00000165606	broadConsFam;consSite	NA	0.000239883	chr10	50572633	50572633	rs144536064	C	T	0	0.0031991	0.00613151	0.00554529	FAM58	0	0	0	0	0	1	0
DUSP6	chr12-89741990-89741997;chr12-89741991-89741998	miR-342-3p;miR-377-3p	ENSG00000139318	consFam;consSite	NA	0.976035	chr12	89741995	89741995	None	C	G	0	0	0	0.00184162	0	0	FAM28	0	0	0	0	1
DUSP6	chr12-89741990-89741997;chr12-89741991-89741998	miR-342-3p;miR-377-3p	ENSG00000139318	consFam;consSite	NA	0.976035	chr12	89741995	89741995	None	C	G	0	0	0	0.00184162	0	0	FAM28	0	0	0	1	0
DUSP6	chr12-89741990-89741997;chr12-89741991-89741998	miR-342-3p;miR-377-3p	ENSG00000139318	consFam;consSite	NA	0.976035	chr12	89741995	89741995	None	C	G	0	0	0	0.00184162	0	0	FAM28	0	0	1	0	0
DUSP6	chr12-89741990-89741997;chr12-89741991-89741998	miR-342-3p;miR-377-3p	ENSG00000139318	consFam;consSite	NA	0.976035	chr12	89741995	89741995	None	C	G	0	0	0	0.00184162	0	0	FAM28	1	0	0	0	0
E2F5	chr8-86126603-86126610;chr8-86126604-86126612	miR-302-3p/372-3p/373-3p/520-3p;miR-17-5p/20-5p/93-5p/106-5p/519-3p	ENSG00000133740	broadConsFam;consSite	NA	0.934999	chr8	86126608	86126614	rs564701079	CTTTAAG	C	0	0.00065839	0.000734672	0.00369004	FAM13	0	0	0	0	1	0	0
EIF4A2	chr3-186507624-186507631	miR-183-5p.1	ENSG00000156976	broadConsFam;consSite	other_Neuro	0.998353	chr3	186507627	186507627	None	C	T	0	0	0	0.00369004	FAM20	0	0	0	0	0	1	0
EIF4A2	chr3-186507624-186507631	miR-183-5p.1	ENSG00000156976	broadConsFam;consSite	other_Neuro	0.998353	chr3	186507627	186507627	None	C	T	0	0	0	0.00369004	FAM20	0	0	0	0	1	0	0
EP300	chr22-41576024-41576032	miR-132-3p/212-3p	ENSG00000100393	broadConsFam;consSite	ASD_High, other_Neuro	1	chr22	41576026	41576026	None	A	G	0	0	0	0.00189036	0	0	FAM38	0	0	0	0	1
EP300	chr22-41576024-41576032	miR-132-3p/212-3p	ENSG00000100393	broadConsFam;consSite	ASD_High, other_Neuro	1	chr22	41576026	41576026	None	A	G	0	0	0	0.00189036	0	0	FAM38	0	0	0	1	0
EP300	chr22-41576024-41576032	miR-132-3p/212-3p	ENSG00000100393	broadConsFam;consSite	ASD_High, other_Neuro	1	chr22	41576026	41576026	None	A	G	0	0	0	0.00189036	0	0	FAM38	0	0	1	0	0
EP300	chr22-41576024-41576032	miR-132-3p/212-3p	ENSG00000100393	broadConsFam;consSite	ASD_High, other_Neuro	1	chr22	41576026	41576026	None	A	G	0	0	0	0.00189036	0	0	FAM38	1	0	0	0	0
EPB41L5	chr2-120932637-120932645	miR-184	ENSG00000115109	broadConsFam;consSite	NA	0.0207954	chr2	120932640	120932640	rs534004507	C	T	0	0.00070555	0.000734847	0.00554529	FAM33	0	0	0	0	1	0	0
ERAP1	chr5-96112074-96112081	miR-873-5p.1	ENSG00000164307	consFam;consSite	NA	2.05621e-26	chr5	96112066	96112075	rs1315431132	TAGAGATAAC	T	1.02306e-05	0	7.41928e-06	0.00554529	FAM25	0	0	0	0	0	1	0
FAXC	chr6-99720934-99720942	miR-135-5p	ENSG00000146267	broadConsFam;consSite	NA	0.93484	chr6	99720937	99720937	rs144565337	T	C	0	0.00145786	0.00169856	0.00369004	FAM58	0	0	0	0	0	1	0
FBXL3	chr13-77580702-77580709	miR-542-3p	ENSG00000005812	consFam;consSite	NA	0.980703	chr13	77580688	77580764	None	TCTATAATACCACTGTGTGACATCTATCAGTCTTCTAAGTGTTCTGATTACTTATATATACCTTTTTCTTTAAACAG	T	0	0.00193123	0.00205538	0.00927644	FAM32	0	0	0	0	0	0	1
FGFRL1	chr4-1019376-1019383	miR-210-3p	ENSG00000127418	broadConsFam;consSite	NA	0.0119083	chr4	1019378	1019378	rs534932929	C	T	0	0.00126999	0.00135043	0.0111524	FAM31	0	0	0	0	0	0	1
FKBP1A	chr20-1350278-1350286	miR-135-5p	ENSG00000088832	broadConsFam;consSite	NA	0.814516	chr20	1350286	1350286	rs190714238	T	C	0	0.000659134	0.000957328	0.00378788	FAM58	0	0	0	0	0	1	0
FLOT2	chr17-27207476-27207484	miR-124-3p.1	ENSG00000132589	broadConsFam;consSite	NA	7.11585e-05	chr17	27207484	27207484	rs149176421	C	A	0	9.40999e-05	6.67874e-05	0.00369004	FAM51	0	0	0	0	0	1	0
FLOT2	chr17-27207476-27207484	miR-124-3p.1	ENSG00000132589	broadConsFam;consSite	NA	7.11585e-05	chr17	27207484	27207484	rs149176421	C	A	0	9.40999e-05	6.67874e-05	0.00369004	FAM51	0	0	0	0	1	0	0
FOXD3	chr1-63790744-63790751	miR-543	ENSG00000187140	consFam;consSite	NA	0.582158	chr1	63790751	63790751	rs138443896	A	G	0	0.00442311	0.0066094	0.00369004	FAM58	0	0	0	0	0	1	0
FOXK1	chr7-4802309-4802316	miR-154-3p/487-3p	ENSG00000164916	consFam;consSite	NA	0.805219	chr7	4802313	4802313	rs183913494	T	G	0	0.00310501	0.00344183	0.00554529	FAM5	0	0	0	0	0	0	1
FOXK1	chr7-4802309-4802316	miR-154-3p/487-3p	ENSG00000164916	consFam;consSite	NA	0.805219	chr7	4802313	4802313	rs183913494	T	G	0	0.00310501	0.00344183	0.00554529	FAM5	0	0	0	0	0	1	0
FOXO3	chr6-109001103-109001110	miR-30-5p	ENSG00000118689	broadConsFam;consSite	NA	0.988061	chr6	109001104	109001105	rs199820243	GT	G	0	0.00592439	0.00443805	0.00369004	FAM22	0	0	0	1	0	0	0
FUT9	chr6-96661446-96661454	miR-361-5p	ENSG00000172461	consFam;consSite	NA	0.08318	chr6	96661451	96661451	rs192716978	A	G	0	0.00301347	0.00294179	0.00740741	FAM56	0	0	0	0	0	0	1
FZD6	Chr8-104343830-104343837;chr8-104343832-104343839	miR-130-3p/301-3p/454-3p;miR-302-3p/372-3p/373-3p/520-3p	ENSG00000164930	broadConsFam;consSite	NA	2.00337e-12	chr8	104343837	104343837	rs970247879	T	G	0	0	0.000163185	0.00369004	FAM58	0	0	0	0	0	1	0
GBX2	chr2-237074051-237074058	miR-330-3p	ENSG00000168505	consFam;consSite	NA	0.713475	chr2	237074047	237074052	rs577531652	AAAAGC	A	0	4.70411e-05	5.9356e-05	0.0111524	FAM33	0	0	0	0	1	0	0
GPR61	chr1-110087943-110087950	miR-383-5p.2	ENSG00000156097	broadConsFam;consSite	NA	0.777712	chr1	110087949	110087949	rs138037914	C	T	0	0.00841798	0.00627755	0.0149254	FAM31	0	0	0	0	0	0	1
GPRIN2	chr10-47000515-47000522	miR-128-3p	ENSG00000204175	broadConsFam;consSite	NA	3.85571e-06	chr10	47000522	47000522	None	G	A	0	0	0	0.00184162	0	0	FAM28	0	0	0	0	1
GPRIN2	chr10-47000515-47000522	miR-128-3p	ENSG00000204175	broadConsFam;consSite	NA	3.85571e-06	chr10	47000522	47000522	None	G	A	0	0	0	0.00184162	0	0	FAM28	0	0	0	1	0
GPRIN2	chr10-47000515-47000522	miR-128-3p	ENSG00000204175	broadConsFam;consSite	NA	3.85571e-06	chr10	47000522	47000522	None	G	A	0	0	0	0.00184162	0	0	FAM28	0	0	1	0	0
GPRIN2	chr10-47000515-47000522	miR-128-3p	ENSG00000204175	broadConsFam;consSite	NA	3.85571e-06	chr10	47000522	47000522	None	G	A	0	0	0	0.00184162	0	0	FAM28	1	0	0	0	0
GRIN2A	chr16-9850156-9850163	miR-130-3p/301-3p/454-3p	ENSG00000183454	broadConsFam;consSite	ADHD_evidence, ASD_High, other_Neuro	0.999985	chr16	9850160	9850160	rs566418840	G	A	0	9.40557e-05	0.000348851	0.00369004	FAM22	0	0	0	1	0	0	0
GTPBP10	chr7-90018073-90018080	miR-216b-5p	ENSG00000105793	broadConsFam;consSite	NA	0.00415281	chr7	90018080	90018080	rs115188450	T	G	0	0.00461133	0.00732207	0.00554529	FAM21	0	0	0	0	0	1	0
HGS	chr17-79668673-79668680	miR-142-3p.2	ENSG00000185359	broadConsFam;consSite	NA	0.0063571	chr17	79668675	79668675	rs200539650	A	G	0.0003445	0.000188413	0.000274546	0.0037037	FAM53	0	0	0	0	0	1	0
HIF3A	chr19-46842950-46842957	miR-210-3p	ENSG00000124440	broadConsFam;consSite	NA	0.00154278	chr19	46842952	46842952	rs568985304	C	T	0	0	2.22711e-05	0.00378788	FAM53	0	0	0	0	0	1	0
HMGCR	chr5-74656245-74656252	miR-33-5p	ENSG00000113161	broadConsFam;consSite	NA	0.998612	chr5	74656248	74656248	rs144433856	A	G	0	0.00216389	0.00201819	0.00740741	FAM22	0	0	0	1	0	0	0
HYPK	chr15-44094007-44094014	miR-330-3p.2	ENSG00000242028	consFam;consSite	NA	0.0366439	chr15	44094013	44094013	rs143593239	T	G	0.0027315	0.00535966	0.00784727	0.00369004	FAM5	0	0	0	0	0	0	1
HYPK	chr15-44094007-44094014	miR-330-3p.2	ENSG00000242028	consFam;consSite	NA	0.0366439	chr15	44094013	44094013	rs143593239	T	G	0.0027315	0.00535966	0.00784727	0.00369004	FAM5	0	0	0	0	0	1	0
IL17RD	chr3-57125424-57125431	miR-17-5p/20-5p/93-5p/106-5p/519-3p	ENSG00000144730	broadConsFam;consSite	NA	1.053e-06	chr3	57125430	57125430	rs540366649	G	A	0	0.000141137	0.000252357	0.00369004	FAM58	0	0	0	0	0	1	0
INSC	chr11-15267819-15267826;chr11-15267819-15267826	miR-421;miR-505-3p.2	ENSG00000188487	consFam;consSite	NA	1.70595e-18	chr11	15267824	15267824	rs558443783	G	A	0	0.00108195	0.00143979	0.00740741	FAM21	0	0	0	0	0	1	0
INSC	chr11-15267819-15267826	miR-421	ENSG00000188487	consFam;consSite	NA	1.70595e-18	chr11	15267824	15267824	rs558443783	G	A	0	0.00108195	0.00143979	0.00740741	FAM21	0	0	0	0	1	0	0
IRAK1BP1	chr6-79610973-79610980	miR-129-5p	ENSG00000146243	broadConsFam;consSite	NA	1.449e-06	chr6	79610974	79610974	rs1181985748	C	CA	0	0	1.49972e-05	0.00554529	FAM7	0	0	0	0	0	1	0
IRAK1BP1	chr6-79610973-79610980	miR-129-5p	ENSG00000146243	broadConsFam;consSite	NA	1.449e-06	chr6	79610974	79610974	rs1181985748	C	CA	0	0	1.49972e-05	0.00554529	FAM7	0	0	0	0	1	0	0
ITGB8	chr7-20452358-20452366	miR-26-5p	ENSG00000105855	broadConsFam;consSite	NA	0.997668	chr7	20452366	20452366	None	A	T	0	0	7.41906e-06	0.00369004	FAM31	0	0	0	0	0	0	1
KANSL1	chr17-44108797-44108804	miR-365-3p	ENSG00000120071	broadConsFam;consSite	ADHD_evidence, other_Neuro	0.999715	chr17	44108804	44108808	rs373668834	CAATA	C	0.00480343	0.00395034	0.00279786	0.00369004	FAM5	0	0	0	0	0	0	1
KANSL1	chr17-44108797-44108804	miR-365-3p	ENSG00000120071	broadConsFam;consSite	ADHD_evidence, other_Neuro	0.999715	chr17	44108804	44108808	rs373668834	CAATA	C	0.00480343	0.00395034	0.00279786	0.00369004	FAM5	0	0	0	0	0	1	0
KCNB1	chr20-47981489-47981496	miR-125-5p	ENSG00000158445	broadConsFam;consSite	ASD_High, other_Neuro	0.999771	chr20	47981491	47981491	rs928154708	C	A	0	0	2.96758e-05	0.00378788	FAM53	0	0	0	0	0	1	0
KCTD5	chr16-2758144-2758151	miR-124-3p.1	ENSG00000167977	broadConsFam;consSite	NA	0.0542519	chr16	2758148	2758148	rs76580822	C	A	0	0.00465532	0.00690591	0.00369004	FAM58	0	0	0	0	0	1	0
KLF13	chr15-31667861-31667868	miR-135-5p	ENSG00000169926	broadConsFam;consSite	NA	0.404325	chr15	31667863	31667863	rs551393024	G	T	0	4.70588e-05	0.000155865	0.00369004	FAM13	0	0	0	0	1	0	0
KLHL18	chr3-47387832-47387839	miR-218-5p	ENSG00000114648	broadConsFam;consSite	NA	0.0781603	chr3	47387837	47387837	rs185465741	C	T	0	0.000658452	0.00115732	0.00369004	FAM57	0	0	0	1	0	0	0
KPNA4	chr3-160218337-160218344	miR-23-3p	ENSG00000186432	broadConsFam;consSite	NA	0.999894	chr3	160218342	160218342	None	A	G	0	0	0	0.00740741	FAM69	0	0	0	1	0	0	0
KPNA6	chr1-32637077-32637084;chr1-32637079-32637087	miR-381-3p;miR-655-3p	ENSG00000025800	consFam;consSite	NA	0.999401	chr1	32637081	32637081	rs71646360	G	T	0	0.00278696	0.00253343	0.0130354	FAM59	0	0	0	0	0	0	1
LARP4B	chr10-856986-856994	miR-23-3p	ENSG00000107929	broadConsFam;consSite	NA	0.999983	chr10	856991	856991	rs559774507	C	T	0	0	0.000140947	0.00369004	FAM57	0	0	0	1	0	0	0
LCOR	chr10-98718539-98718547	miR-302c-3p.2/520-3p	ENSG00000196233	broadConsFam;consSite	NA	0.950224	chr10	98718543	98718543	rs1041673714	C	G	0	0	1.4979e-05	0.00369004	FAM53	0	0	0	0	0	1	0
LCORL	chr4-17882509-17882516	miR-410-3p	ENSG00000178177	consFam;consSite	NA	0.923745	chr4	17882516	17882516	rs142996696	C	T	0	0.00200133	0.00145286	0.00369004	FAM56	0	0	0	0	0	0	1
LEPROTL1	chr8-29965502-29965509	miR-448	ENSG00000104660	consFam;consSite	NA	0.720718	chr8	29965503	29965503	None	A	G	0	0	0	0.00184162	0	0	FAM49	0	0	0	1	0
LEPROTL1	chr8-29965502-29965509	miR-448	ENSG00000104660	consFam;consSite	NA	0.720718	chr8	29965503	29965503	None	A	G	0	0	0	0.00184162	0	0	FAM49	0	0	1	0	0
LEPROTL1	chr8-29965502-29965509	miR-448	ENSG00000104660	consFam;consSite	NA	0.720718	chr8	29965503	29965503	None	A	G	0	0	0	0.00184162	0	0	FAM49	1	0	0	0	0
LUC7L	chr16-239332-239930	miR-146-5p	ENSG00000007392	broadConsFam;consSite	NA	0.469524	chr16	239808	239808	rs575305176	C	T	0	9.41354e-05	0.000111344	0.00369004	FAM59	0	0	0	1	0	0	0
MAB21L1	chr13-36048778-36048786	miR-323-3p	ENSG00000180660	consFam;consSite	NA	0.286258	chr13	36048784	36048784	rs1411915233	T	C	0	0	7.41873e-06	0.00184162	0	0	FAM41	0	1	0	0	0
MAB21L1	chr13-36048778-36048786	miR-323-3p	ENSG00000180660	consFam;consSite	NA	0.286258	chr13	36048784	36048784	rs1411915233	T	C	0	0	7.41873e-06	0.00184162	0	0	FAM41	1	0	0	0	0
MAML1	chr5-179202156-179202163	miR-133a-3p.2/133b	ENSG00000161021	broadConsFam;consSite	NA	0.999953	chr5	179202160	179202161	rs146455656	CA	C	0	0.00240611	0.00267979	0.00369004	FAM58	0	0	0	0	0	1	0
MAML3	chr4-140638358-140638365;chr4-140638358-140638366	miR-133a-3p.2/133b;miR-133a-3p.1	ENSG00000196782	broadConsFam;consSite	NA	0.999845	chr4	140638362	140638362	rs963748521	G	T	0	0.000141256	0.00012628	0.00369004	FAM5	0	0	0	0	0	0	1
MAML3	chr4-140638358-140638365;chr4-140638358-140638366	miR-133a-3p.2/133b;miR-133a-3p.1	ENSG00000196782	broadConsFam;consSite	NA	0.999845	chr4	140638362	140638362	rs963748521	G	T	0	0.000141256	0.00012628	0.00369004	FAM5	0	0	0	0	0	1	0
MKRN1	chr7-140156143-140156151	miR-181-5p	ENSG00000133606	broadConsFam;consSite	NA	0.994207	chr7	140156145	140156149	rs540488364	ACATT	A	0	0.0015997	0.00158026	0.00554529	FAM14	0	0	0	0	0	0	1
MOB1B	chr4-71848546-71848554	miR-410-3p	ENSG00000173542	consFam;consSite	NA	0.0350371	chr4	71848553	71848553	rs1380854271	T	C	0	0.000188289	5.93798e-05	0.00369004	FAM5	0	0	0	0	0	0	1
MOB1B	chr4-71848546-71848554	miR-410-3p	ENSG00000173542	consFam;consSite	NA	0.0350371	chr4	71848553	71848553	rs1380854271	T	C	0	0.000188289	5.93798e-05	0.00369004	FAM5	0	0	0	0	0	1	0
MTMR9	chr8-11181170-11181177;chr8-11181172-11181179	miR-148-3p/152-3p;miR-34-5p/449-5p	ENSG00000104643	broadConsFam;consSite	NA	0.00126306	chr8	11181175	11181175	rs138332448	C	T	0	0.0027271	0.00339884	0.0130354	FAM31	0	0	0	0	0	0	1
MYO1C	chr17-1367810-1367817	miR-138-5p	ENSG00000197879	broadConsFam;consSite	NA	1.63904e-14	chr17	1367816	1367816	None	G	C	0	0	0	0.00554529	FAM63	0	0	0	0	0	1	0
NAA30	chr14-57879328-57879335	miR-455-3p.1	ENSG00000139977	broadConsFam;consSite	NA	0.98682	chr14	57879332	57879332	rs1288377196	A	AC	0	0	4.45368e-05	0.00369004	FAM57	0	0	0	1	0	0	0
NEDD9	chr6-11184686-11184694	miR-653-5p	ENSG00000111859	consFam;consSite	NA	0.12634	chr6	11184693	11184693	rs78168915	C	G	0	0.00869933	0.00880877	0.0111524	FAM69	0	0	0	0	1	0	0
NEDD9	chr6-11184686-11184694	miR-653-5p	ENSG00000111859	consFam;consSite	NA	0.12634	chr6	11184693	11184693	rs78168915	C	G	0	0.00869933	0.00880877	0.0111524	FAM69	0	0	0	1	0	0	0
NEURL1B	chr5-172114297-172114305	miR-342-3p	ENSG00000214357	consFam;consSite	NA	0.708868	chr5	172114301	172114303	rs147474603	TGA	T	0	0.000344319	0.00039008	0.0111524	0	0	FAM1;FAM4;FAM28	0	0	0	0	1
NEURL1B	chr5-172114297-172114305	miR-342-3p	ENSG00000214357	consFam;consSite	NA	0.708868	chr5	172114301	172114303	rs147474603	TGA	T	0	0.000344319	0.00039008	0.0111524	0	0	FAM1;FAM28	0	0	0	1	0
NEURL1B	chr5-172114297-172114305	miR-342-3p	ENSG00000214357	consFam;consSite	NA	0.708868	chr5	172114301	172114303	rs147474603	TGA	T	0	0.000344319	0.00039008	0.0111524	0	0	FAM28	0	0	1	0	0
NEURL1B	chr5-172114297-172114305	miR-342-3p	ENSG00000214357	consFam;consSite	NA	0.708868	chr5	172114301	172114303	rs147474603	TGA	T	0	0.000344319	0.00039008	0.0111524	0	0	FAM1;FAM4	0	1	0	0	0
NEURL1B	chr5-172114297-172114305	miR-342-3p	ENSG00000214357	consFam;consSite	NA	0.708868	chr5	172114301	172114303	rs147474603	TGA	T	0	0.000344319	0.00039008	0.0111524	0	0	FAM1;FAM4;FAM28	1	0	0	0	0
NEURL4	chr17-7219413-7219420	miR-218-5p	ENSG00000215041	broadConsFam;consSite	NA	0.99999	chr17	7219416	7219416	None	T	C	0	0	0	0.00369004	FAM13	0	0	0	0	1	0	0
NFIX	chr19-13208556-13208563;chr19-13208557-13208565;chr19-13208558-13208565	miR-24-3p;miR-149-5p;miR-3064-5p	ENSG00000008441	broadConsFam;consSite	other_Neuro	0.999031	chr19	13208563	13208563	None	A	T	0	0	0	0.00378788	FAM33	0	0	0	0	0	1	0
NPEPPS	chr17-45699913-45699920	miR-129-5p	ENSG00000141279	broadConsFam;consSite	NA	1	chr17	45699914	45699914	rs879074100	C	CA	0	0.00512821	0.00655722	0.00554529	FAM48	0	0	0	0	0	1	0
NPEPPS	chr17-45699913-45699920	miR-129-5p	ENSG00000141279	broadConsFam;consSite	NA	1	chr17	45699914	45699914	rs879074100	C	CA	0	0.00512821	0.00655722	0.00554529	FAM48	0	0	0	0	1	0	0
NR1D2	Chr3-24021336-24021344;chr3-24021337-24021344	miR-101-3p.1;miR-101-3p.2;miR-144-3p	ENSG00000174738	broadConsFam;consSite	NA	0.00617434	chr3	24021338	24021338	None	T	TACTGTATGA	0	0	0	0.00554529	FAM25	0	0	0	0	0	1	0
ONECUT2	chr18-55155829-55155836;chr18-55155829-55155836	miR-421;miR-505-3p.2	ENSG00000119547	consFam;consSite	NA	0.907007	chr18	55155836	55155836	rs147208471	A	G	0	0.000611132	0.000727057	0.00380228	FAM56	0	0	0	0	0	0	1
ORMDL3	chr17-38077361-38077368	miR-377-3p	ENSG00000172057	consFam;consSite	NA	0.783293	chr17	38077366	38077366	rs141712028	C	T	0	0.000564228	0.00070457	0.00369004	FAM53	0	0	0	0	0	1	0
OSBP	chr11-59343001-59343008;chr11-59343001-59343008	miR-369-3p;miR-374-5p	ENSG00000110048	consFam;consSite	NA	0.998549	chr11	59343007	59343007	rs149325846	T	C	0	0.00324523	0.00360529	0.0130354	FAM14;FAM66	0	0	0	0	0	1	0
PBX3	chr9-128729205-128729212	miR-493-5p	ENSG00000167081	consFam;consSite	NA	0.363008	chr9	128729212	128729212	rs770631064	A	T	0	0.000376719	0.000200457	0.00369004	FAM59	0	0	0	0	0	0	1
PEG3	chr19-57323779-57323787	miR-186-5p	ENSG00000198300	consFam;consSite	NA	2.62574e-05	chr19	57323786	57323787	rs1325808004	AT	A	0	0.00595917	0.000949285	0.265116	0	FAM64	0	0	0	0	0	1
PEG3	chr19-57323779-57323787	miR-186-5p	ENSG00000198300	consFam;consSite	NA	2.62574e-05	chr19	57323786	57323787	rs1325808004	AT	A	0	0.00595917	0.000949285	0.265116	FAM51	0	0	0	0	0	1	0
PEG3	chr19-57323779-57323787	miR-186-5p	ENSG00000198300	consFam;consSite	NA	2.62574e-05	chr19	57323786	57323787	rs1325808004	AT	A	0	0.00595917	0.000949285	0.265116	FAM51	0	0	0	0	1	0	0
PEG3	chr19-57323779-57323787	miR-186-5p	ENSG00000198300	consFam;consSite	NA	2.62574e-05	chr19	57323786	57323787	rs1325808004	AT	A	0	0.00595917	0.000949285	0.265116	0	FAM28	0	0	1	0	0	0
PLAG1	chr8-57075291-57075299	miR-543	ENSG00000181690	consFam;consSite	NA	0.995323	chr8	57075292	57075292	rs185029334	T	A	0	0.000753367	0.000756957	0.00927644	FAM64	0	0	0	0	0	1	0
PNISR	chr6-99848152-99848159	miR-670-3p	ENSG00000132424	consFam;consSite	NA	0.999979	chr6	99848155	99848155	None	C	G	0	0	0	0.00554529	FAM37	0	0	0	0	0	1	0
PPME1	chr11-73965166-73965173	miR-218-5p	ENSG00000214517	broadConsFam;consSite	NA	0.999036	chr11	73965167	73965167	rs529629041	A	C	0	0.000611995	0.000378417	0.00369004	FAM37	0	0	0	0	0	1	0
PPP1R3B	chr8-8994736-8994743	miR-21-5p/590-5p	ENSG00000173281	broadConsFam;consSite	NA	0.0650249	chr8	8994742	8994742	rs111753738	A	C	0	0.00776032	0.00620837	0.00740741	FAM33	0	0	0	0	0	1	0
PPP1R3B	chr8-8994736-8994743	miR-21-5p/590-5p	ENSG00000173281	broadConsFam;consSite	NA	0.0650249	chr8	8994742	8994742	rs111753738	A	C	0	0.00776032	0.00620837	0.00740741	FAM2	0	0	0	1	0	0	0
PPP1R9B	chr17-48211373-48211380	miR-200bc-3p/429	ENSG00000108819	broadConsFam;consSite	NA	0.999753	chr17	48211363	48211403	rs1322349419	TGGGGACAAGAAATACTGATCGAAGTCATGGTCTATTTACA	T	0	0.000331377	0.000246118	0.00554529	FAM25	0	0	0	0	0	1	0
PPP3R1	chr2-68406018-68406025;chr2-68406018-68406026	miR-101-3p.2;miR-144-3p	ENSG00000221823	broadConsFam;consSite	NA	0.41481	chr2	68406024	68406024	rs142228295	T	C	0	0.00814111	0.00781086	0.0206379	FAM5	0	0	0	0	0	0	1
PPP3R1	chr2-68406018-68406025;chr2-68406018-68406026	miR-101-3p.2;miR-144-3p	ENSG00000221823	broadConsFam;consSite	NA	0.41481	chr2	68406024	68406024	rs142228295	T	C	0	0.00814111	0.00781086	0.0206379	FAM5	0	0	0	0	0	1	0
PRELP	chr1-203459117-203459125	miR-31-5p	ENSG00000188783	broadConsFam;consSite	NA	4.7067e-05	chr1	203459122	203459122	rs1160279902	G	A	0	4.70544e-05	2.96899e-05	0.00369004	FAM2	0	0	0	1	0	0	0
PRKCE	chr2-46415010-46415018	miR-31-5p	ENSG00000171132	broadConsFam;consSite	NA	0.999876	chr2	46415016	46415016	None	C	A	0	0	0	0.00554529	FAM25	0	0	0	0	0	1	0
PRR15	chr7-29606749-29606757	miR-17-5p/20-5p/93-5p/106-5p/519-3p	ENSG00000176532	broadConsFam;consSite	NA	0.535317	chr7	29606756	29606756	rs75704279	T	C	0	0.00470234	0.00347928	0.00369004	FAM36	0	0	0	0	0	1	0
PRTG	chr15-55909117-55909125	miR-9-5p	ENSG00000166450	broadConsFam;consSite	ADHD_evidence	1.1959e-07	chr15	55909121	55909121	rs776756763	T	C	0	0.000141216	0.000593789	0.00369004	FAM53	0	0	0	0	0	1	0
PSMA4	chr15-78841533-78841541	miR-205-5p	ENSG00000041357	broadConsFam;consSite	NA	0.599586	chr15	78841540	78841540	None	G	A	0	0	0	0.00740741	FAM69	0	0	0	1	0	0	0
RAB4A	chr1-229439980-229439987	miR-410-3p	ENSG00000168118	consFam;consSite	NA	0.202597	chr1	229439987	229439987	rs142996143	T	C	0	0.00188129	0.00105412	0.00369004	FAM13	0	0	0	0	1	0	0
RBM24	chr6-17292441-17292449	miR-320	ENSG00000112183	consFam;consSite	NA	0.0864093	chr6	17292448	17292449	rs914886490	TA	T	0	0.000271828	0.000260022	0.0836653	0	0	FAM5;FAM59	0	0	1	0	0
RBM24	chr6-17292441-17292449	miR-320	ENSG00000112183	consFam;consSite	NA	0.0864093	chr6	17292448	17292449	rs914886490	TA	T	0	0.000271828	0.000260022	0.0836653	0	0	FAM5;FAM61	0	1	0	0	0
RIMKLA	chr1-42883779-42883786	miR-154-5p	ENSG00000177181	consFam;consSite	NA	0.00063057	chr1	42883784	42883784	None	C	T	0	0	0	0.00184162	0	0	FAM13	1	0	0	0	0
ROBO2	chr3-77695323-77695330	miR-33-5p	ENSG00000185008	broadConsFam;consSite	ASD_High	1	chr3	77695327	77695327	rs139789773	G	A	0	0.0026816	0.00342242	0.012987	FAM48	0	0	0	0	0	1	0
ROBO2	chr3-77695323-77695330	miR-33-5p	ENSG00000185008	broadConsFam;consSite	ASD_High	1	chr3	77695327	77695327	rs139789773	G	A	0	0.0026816	0.00342242	0.012987	FAM48	0	0	0	0	1	0	0
ROCK2	chr2-11321098-11321105	miR-185-5p	ENSG00000134318	consFam;consSite	NA	0.999998	chr2	11321105	11321105	rs984361490	A	AT	0	0.000767533	0.000709675	0.00369004	FAM67	0	0	0	0	0	0	1
ROCK2	chr2-11321098-11321105	miR-185-5p	ENSG00000134318	consFam;consSite	NA	0.999998	chr2	11321105	11321105	rs984361490	A	AT	0	0.000767533	0.000709675	0.00369004	FAM67	0	0	0	0	1	0	0
RPUSD1	chr16-836194-836201	miR-873-5p.2	ENSG00000007376	consFam;consSite	NA	1.67417e-10	chr16	836199	836199	rs55658005	G	A	0.00427824	0.00598041	0.00928673	0.00369004	FAM37	0	0	0	0	0	1	0
RWDD4	chr4-184562398-184562405	miR-758-3p	ENSG00000182552	consFam;consSite	NA	0.0174474	chr4	184562402	184562408	rs559902438	GTGAAAA	G	0	9.40734e-05	0.000296784	0.00371747	FAM13	0	0	0	0	1	0	0
SCP2	chr1-53516756-53516764	miR-150-5p	ENSG00000116171	broadConsFam;consSite	ASD_Low	8.74507e-07	chr1	53516762	53516762	rs182947399	A	T	0	0.00131666	0.00132774	0.00740741	FAM2	0	0	0	1	0	0	0
SEC62	chr3-169712125-169712133	miR-134-5p	ENSG00000008952	consFam;consSite	NA	0.982952	chr3	169712132	169712136	rs200257333	CAGTG	C	0	0.00235316	0.00222625	0.00740741	FAM58	0	0	0	0	0	1	0
SEMA6C	chr1-151104757-151104765	miR-1306-5p	ENSG00000143434	consFam;consSite	NA	1.238e-06	chr1	151104759	151104759	rs771848511	C	T	0.000875795	0.000518379	0.000682746	0.00369004	FAM65	0	0	0	1	0	0	0
SHISA6	chr17-11467119-11467126;chr17-11467119-11467126	miR-369-3p;miR-374-5p	ENSG00000188803	consFam;consSite	NA	0.853184	chr17	11467125	11467125	rs542179643	T	C	0	0.000752729	0.000875137	0.00369004	FAM57	0	0	0	1	0	0	0
SIX3	chr2-45173062-45173069	miR-153-3p	ENSG00000138083	broadConsFam;consSite	other_Neuro	0.947136	chr2	45173064	45173064	rs62131237	A	C	0	0.00404516	0.00391633	0.00369004	FAM51	0	0	0	0	0	1	0
SIX3	chr2-45173062-45173069	miR-153-3p	ENSG00000138083	broadConsFam;consSite	other_Neuro	0.947136	chr2	45173064	45173064	rs62131237	A	C	0	0.00404516	0.00391633	0.00369004	FAM51	0	0	0	0	1	0	0
SLC25A3	chr12-98995405-98995412	miR-873-5p.1	ENSG00000075415	consFam;consSite	NA	0.0748337	chr12	98995408	98995408	rs74604883	C	A	0	0.00498495	0.0054101	0.00740741	FAM48	0	0	0	0	0	1	0
SLC25A3	chr12-98995405-98995412	miR-873-5p.1	ENSG00000075415	consFam;consSite	NA	0.0748337	chr12	98995408	98995408	rs74604883	C	A	0	0.00498495	0.0054101	0.00740741	FAM48	0	0	0	0	1	0	0
SLC35B4	chr7-133978937-133978945	miR-153-3p	ENSG00000205060	broadConsFam;consSite	NA	2.61269e-05	chr7	133978945	133978946	rs112171997	GA	G	0	0.00289086	0.000876095	0.0858283	FAM31	0	0	0	0	0	0	1
SLC37A3	chr7-140034408-140034415	miR-1-3p/206	ENSG00000157800	broadConsFam;consSite	NA	1.124e-13	chr7	140034410	140034410	rs751415172	G	C	0	0.000188111	0.000289416	0.00740741	FAM21	0	0	0	0	0	1	0
SLC37A3	chr7-140034408-140034415	miR-1-3p/206	ENSG00000157800	broadConsFam;consSite	NA	1.124e-13	chr7	140034410	140034410	rs751415172	G	C	0	0.000188111	0.000289416	0.00740741	FAM21	0	0	0	0	1	0	0
SLC39A2	chr14-21469130-21469137	miR-143-3p	ENSG00000165794	broadConsFam;consSite	NA	7.20404e-05	chr14	21469136	21469136	rs72684072	T	A	0.00260255	0.00249388	0.00227097	0.00554529	FAM51	0	0	0	0	0	1	0
SLC39A2	chr14-21469130-21469137	miR-143-3p	ENSG00000165794	broadConsFam;consSite	NA	7.20404e-05	chr14	21469136	21469136	rs72684072	T	A	0.00260255	0.00249388	0.00227097	0.00554529	FAM51	0	0	0	0	1	0	0
SLC6A3	chr5-1394688-1394695	miR-132-3p/212-3p	ENSG00000142319	broadConsFam;consSite	ADHD_evidence, ASD_High	0.997581	chr5	1394693	1394693	rs41282613	G	A	0	0.00329133	0.00312268	0.00554529	FAM20	0	0	0	0	0	1	0
SLC6A3	chr5-1394688-1394695	miR-132-3p/212-3p	ENSG00000142319	broadConsFam;consSite	ADHD_evidence, ASD_High	0.997581	chr5	1394693	1394693	rs41282613	G	A	0	0.00329133	0.00312268	0.00554529	FAM20	0	0	0	0	1	0	0
SMG1	chr16-18820017-18820024	miR-493-5p	ENSG00000157106	consFam;consSite	NA	1	chr16	18820023	18820023	None	A	T	0	0	0	0.00554529	FAM37	0	0	0	0	0	1	0
SNTB2	chr16-69334879-69334886	miR-129-5p	ENSG00000168807	broadConsFam;consSite	NA	0.000428012	chr16	69334880	69334881	rs878873889	CA	C	0	0.00424604	0.000634438	0.241535	FAM37	0	0	0	0	0	1	0
SNX1	chr15-64429831-64429838	miR-760	ENSG00000028528	consFam;consSite	NA	0.93179	chr15	64429834	64429834	rs200693340	G	A	0.000740128	0.000470721	0.000690065	0.00927644	FAM5	0	0	0	0	0	0	1
SNX1	chr15-64429831-64429838	miR-760	ENSG00000028528	consFam;consSite	NA	0.93179	chr15	64429834	64429834	rs200693340	G	A	0.000740128	0.000470721	0.000690065	0.00927644	FAM5	0	0	0	0	0	1	0
SOBP	chr6-107979723-107979730;chr6-107979723-107979730	miR-133a-3p.1;miR-133a-3p.2/133b	ENSG00000112320	broadConsFam;consSite	NA	0.999719	chr6	107979730	107979730	rs192153770	A	T	0	0.00489044	0.00776879	0.0168224	FAM5	0	0	0	0	0	0	1
SOBP	chr6-107979723-107979730;chr6-107979723-107979730	miR-133a-3p.1;miR-133a-3p.2/133b	ENSG00000112320	broadConsFam;consSite	NA	0.999719	chr6	107979730	107979730	rs192153770	A	T	0	0.00489044	0.00776879	0.0168224	FAM5	0	0	0	0	0	1	0
SPPL2A	chr15-50994535-50994542	miR-183-5p.2	ENSG00000138600	broadConsFam;consSite	NA	0.0289949	chr15	50994542	50994548	rs1035910628	CATAATG	C	0	0.000141283	0.000267384	0.00554529	FAM14	0	0	0	0	0	0	1
SPPL2A	chr15-50994535-50994542	miR-96-5p/1271-5p	ENSG00000138600	broadConsFam;consSite	NA	0.0289949	chr15	50994542	50994548	rs1035910628	CATAATG	C	0	0.000141283	0.000267384	0.00554529	FAM14	0	0	0	0	0	0	1
SPRY1	chr4-124324853-124324860	miR-187-3p	ENSG00000164056	broadConsFam;consSite	NA	0.0030398	chr4	124324859	124324859	rs72684641	G	A	0	0.006917	0.00817956	0.0244821	FAM19	0	0	0	0	0	1	0
SRPK2	chr7-104757137-104757144	miR-19-3p	ENSG00000135250	broadConsFam;consSite	NA	0.996971	chr7	104757143	104757143	rs1029077410	A	C	0	0.000282326	0.000304114	0.00369004	FAM20	0	0	0	0	0	1	0
SRPK2	chr7-104757137-104757144	miR-19-3p	ENSG00000135250	broadConsFam;consSite	NA	0.996971	chr7	104757143	104757143	rs1029077410	A	C	0	0.000282326	0.000304114	0.00369004	FAM20	0	0	0	0	1	0	0
STRN	chr2-37076438-37076445	miR-144-3p	ENSG00000115808	broadConsFam;consSite	NA	0.660609	chr2	37076445	37076445	rs143619981	T	C	0	0.00253926	0.00291578	0.00554529	FAM25	0	0	0	0	0	1	0
TBPL1	chr6-134308211-134308218	miR-18-5p	ENSG00000028839	broadConsFam;consSite	NA	0.379023	chr6	134308216	134308216	rs117173630	C	G	0.00501222	0.00409181	0.00416487	0.0244821	FAM70	0	0	0	0	0	1	0
TDRD6	chr6-46671507-46671514;chr6-46671508-46671515	miR-181-5p;miR-543	ENSG00000180113	broadConsFam;consSite	NA	5.44374e-45	chr6	46671512	46671512	None	T	C	0	0	0	0.00369004	FAM31	0	0	0	0	0	0	1
TFRC	chr3-195776725-195776733	miR-485-5p	ENSG00000072274	consFam;consSite	NA	6.99019e-05	chr3	195776732	195776732	rs114451457	T	A	0	0.00258629	0.00432454	0.00369004	FAM58	0	0	0	0	0	1	0
TMEM185B	chr2-120979231-120979239	miR-1224-5p	ENSG00000226479	consFam;consSite	NA	0.968147	chr2	120979237	120979237	rs188554440	G	C	0	0.001035	0.00181114	0.00927644	FAM2	0	0	0	1	0	0	0
TTLL7	chr1-84330993-84331000	miR-101-3p.2	ENSG00000137941	broadConsFam;consSite	NA	0.00357609	chr1	84330995	84330995	rs143956657	A	G	0	0.00654672	0.0038105	0.00740741	FAM59	0	0	0	0	0	0	1
TUB	chr11-8123516-8123523	miR-218-5p	ENSG00000166402	broadConsFam;consSite	NA	0.00314664	chr11	8123523	8123523	rs1379616749	A	G	0	0	0.000311531	0.00554529	FAM70	0	0	0	0	0	1	0
UBE2D1	chr10-60129179-60129186	miR-26-5p	ENSG00000072401	broadConsFam;consSite	NA	0.11989	chr10	60129180	60129185	rs549865293	TACTTG	T	0	0.00240725	0.00156002	0.00369004	FAM70	0	0	0	0	0	1	0
UBE2I	chr16-1374914-1374921	miR-652-3p	ENSG00000103275	consFam;consSite	NA	0.964965	chr16	1374917	1374917	rs377657994	G	A	0	0.000611362	0.000764106	0.00927644	FAM32	0	0	0	0	0	0	1
UBE2N	chr12-93803654-93803661	miR-376c-3p	ENSG00000177889	consFam;consSite	NA	0.881564	chr12	93803660	93803660	rs539238615	G	C	0	0.0002823	0.00114267	0.00554529	FAM70	0	0	0	0	0	1	0
UBE2V2	chr8-48974120-48974127	miR-1197	ENSG00000169139	consFam;consSite	NA	0.0335099	chr8	48974121	48974121	rs190316768	G	A	0	0.000282087	0.000445362	0.00369004	FAM48	0	0	0	0	0	1	0
UBE2V2	chr8-48974120-48974127	miR-1197	ENSG00000169139	consFam;consSite	NA	0.0335099	chr8	48974121	48974121	rs190316768	G	A	0	0.000282087	0.000445362	0.00369004	FAM48	0	0	0	0	1	0	0
UBLCP1	chr5-158712105-158712112	miR-137	ENSG00000164332	broadConsFam;consSite	NA	0.0945078	chr5	158712110	158712110	rs375120630	A	G	0	0.00330002	0.00457584	0.0187266	FAM13	0	0	0	0	1	0	0
UBN2	chr7-138989735-138989743	miR-23-3p	ENSG00000157741	broadConsFam;consSite	ASD_High	0.999933	chr7	138989741	138989741	rs181311765,rs181311765	G	T	0	0.000235316	0.000950457	0.00927644	FAM13	0	0	0	0	1	0	0
UGCG	chr9-114695426-114695433	miR-27-3p	ENSG00000148154	broadConsFam;consSite	NA	0.941469	chr9	114695431	114695432	rs201977317	GA	G	0	0.00502991	0.00453526	0.185185	FAM5	0	0	0	0	0	0	1
UGCG	chr9-114695426-114695433	miR-27-3p	ENSG00000148154	broadConsFam;consSite	NA	0.941469	chr9	114695431	114695432	rs201977317	GA	G	0	0.00502991	0.00453526	0.185185	FAM5;FAM36;FAM37	0	0	0	0	0	1	0
UGGT1	chr2-128953241-128953248	miR-186-5p	ENSG00000136731	consFam;consSite	NA	5.19338e-10	chr2	128953242	128953242	rs59552167	T	C	0	0.0015991	0.00216627	0.00369004	FAM2	0	0	0	1	0	0	0
USP22	chr17-20903008-20903015	miR-30-5p	ENSG00000124422	broadConsFam;consSite	NA	0.552116	chr17	20903009	20903009	None	G	GT	0	0	0	0.00554529	FAM66	0	0	0	0	0	1	0
USP31	chr16-23078819-23078826	miR-874-3p	ENSG00000103404	consFam;consSite	NA	0.062141	chr16	23078824	23078824	rs74899914	C	T	0	0.00978087	0.00679186	0.0187266	FAM53	0	0	0	0	0	1	0
USP46	chr4-53462573-53462580	miR-495-3p	ENSG00000109189	consFam;consSite	NA	0.791354	chr4	53462574	53462574	None	T	C	0	0	0	0.00369004	FAM13	0	0	0	0	1	0	0
UTRN	chr6-145172532-145172539	miR-1-3p/206	ENSG00000152818	broadConsFam;consSite	NA	1.00206e-19	chr6	145172538	145172538	rs545322097	C	A	0	9.40999e-05	0.000237568	0.00369004	FAM33	0	0	0	0	0	1	0
VPS35	chr16-46693617-46693624	miR-19-3p	ENSG00000069329	broadConsFam;consSite	NA	0.969213	chr16	46693621	46693622	rs938523361	CA	C	0	0.00160201	0.000828708	0.187097	0	FAM18	0	0	0	0	1	0
VPS35	chr16-46693617-46693624	miR-19-3p	ENSG00000069329	broadConsFam;consSite	NA	0.969213	chr16	46693621	46693622	rs938523361	CA	C	0	0.00160201	0.000828708	0.187097	0	FAM18	0	0	0	1	0	0
VPS35	chr16-46693617-46693624	miR-19-3p	ENSG00000069329	broadConsFam;consSite	NA	0.969213	chr16	46693621	46693622	rs938523361	CA	C	0	0.00160201	0.000828708	0.187097	0	FAM18	0	1	0	0	0	0
WIPF2	chr17-38440203-38440210	miR-329-3p/362-3p	ENSG00000171475	consFam;consSite	NA	0.186694	chr17	38440207	38440207	rs1303096845	G	C	0	0	0	0.00554529	FAM7	0	0	0	0	0	1	0
WIPF2	chr17-38440203-38440210	miR-329-3p/362-3p	ENSG00000171475	consFam;consSite	NA	0.186694	chr17	38440207	38440207	rs1303096845	G	C	0	0	0	0.00554529	FAM7	0	0	0	0	1	0	0
ZFP36L2	chr2-43451143-43451150	miR-375	ENSG00000152518	broadConsFam;consSite	NA	0.965998	chr2	43451144	43451144	rs541238158	T	G	0	0.00607229	0.00633805	0.0130354	FAM22	0	0	0	1	0	0	0
ZMYM4	chr1-35886593-35886601	miR-491-5p	ENSG00000146463	consFam;consSite	NA	1	chr1	35886599	35886599	rs539608140	A	G	0	0.000846899	0.000734476	0.00369004	FAM56	0	0	0	0	0	0	1
ZNF652	chr17-47370904-47370911	miR-493-3p	ENSG00000198740	consFam;consSite	NA	0.822987	chr17	47370905	47370905	rs184481279	G	C	0	0.000567483	0.00275213	0.0225564	FAM48	0	0	0	0	0	1	0
ZNF652	chr17-47370904-47370911	miR-493-3p	ENSG00000198740	consFam;consSite	NA	0.822987	chr17	47370905	47370905	rs184481279	G	C	0	0.000567483	0.00275213	0.0225564	FAM48	0	0	0	0	1	0	0
¹ gnomAD v2.1.1 exome frequency
² gnomAD v2.1.1 genome frequency
³ gnomAD v3.0.1 genome frequency
⁴ Cohort allele frequency
⁵ Families that meet criteria for the respective inheritance pattern
