# Supplementary material for: MicroRNA and MicroRNA-Target Variants Associated with Autism Spectrum Disorder and Related Disorders
Source: Genes (Basel). 2022 Jul 26;13(8):1329. doi: 10.3390/genes13081329 (PMC9329941; doi:10.3390/genes13081329)
Supplement: Supplementary file 1 [file genes-13-01329-s001.zip › SuppTables/Table S5 Summary of Target Genes.xlsx]

## Sheet: S5
Table S5 Summary of Target Genes
Gene	brainspan_maxTPM¹	brainPrenatal_maxTPM¹	GTEx_brain_max¹	max_BrainTPM¹	NDD_evidence	pLI	miRNA	targetedmiRNA²	UTR³	ASD	ADHD	LI	RI	SRS
ABL2	42.658	30	24.1613	42.658	NA	3.6365e-07	hsa-miR-6780a-3p	1	0	0	0	0	1	0
ACBD7	123.842	119	101.665	123.842	NA	0.116046	hsa-miR-6780a-3p;hsa-miR-1225-5p;hsa-miR-2277-3p	1	0	0	0	0	1	0
ACSBG1	101.438	12	90.2622	101.438	NA	3.95897e-05	hsa-miR-6780a-3p;hsa-miR-1225-5p	1	0	0	0	0	1	0
ACSL1	69.8264	89	167.082	167.082	NA	0.00153243	hsa-miR-6780a-3p;hsa-miR-2277-3p;hsa-miR-548j-5p	1	0	0	0	0	1	0
ADD2	340.61	200	107.611	340.61	NA	0.996098	hsa-miR-6780a-3p	1	0	0	0	0	1	0
ADD3	177.301	339	234.534	339	NA	0.998805	hsa-miR-33-5p	0	1	0	0	0	1	0
AGFG1	72.5409	71	52.3443	72.5409	NA	0.99276	hsa-miR-6780a-3p;hsa-miR-1225-5p;hsa-miR-2277-3p;hsa-miR-548j-5p;hsa-miR-141-3p/200a-3p	0	1	0	1	0	0	0
AGO1	120.19	130	32.331	130	ASD_High	1	hsa-miR-6780a-3p;hsa-miR-548j-5p;hsa-miR-874-3p	0	1	0	0	0	1	0
AGO3	28.4622	58	13.9108	58	ASD_Low	0.999974	hsa-miR-6780a-3p;hsa-miR-548j-5p;hsa-miR-410-3p	0	1	0	0	0	0	1
AIFM2	11.9934	9	20.4487	20.4487	NA	1.10643e-05	hsa-miR-150-5p	0	1	0	0	0	1	0
AK3	84.9516	183	94.7193	183	NA	0.000113498	hsa-miR-548j-5p	1	0	0	0	1	0	0
AKT1S1	28.1456	20	37.9747	37.9747	NA	0.110996	hsa-miR-142-3p.1	0	1	0	0	0	1	0
ALOX5	49.5474	15	75.9497	75.9497	NA	1.20594e-06	hsa-miR-1225-5p	1	0	0	0	0	1	0
ANGPT2	59.584	46	6.72255	59.584	NA	0.832077	hsa-miR-2277-3p;hsa-miR-548j-5p;hsa-miR-125-5p	0	1	0	1	0	0	0
ANKRD1	4.1867	17	1.1643	17	NA	2.62592e-10	hsa-miR-1225-5p	1	0	0	0	0	1	0
ANKRD29	43.0966	15	33.6713	43.0966	NA	6.35224e-09	hsa-miR-1225-5p;hsa-miR-493-3p	0	1	1	0	0	0	0
ANTXR2	15.4793	35	3.95721	35	NA	0.0869212	hsa-miR-6780a-3p	1	0	0	0	0	1	0
AP1AR	94.0175	174	61.0153	174	NA	0.142052	hsa-miR-548j-5p;hsa-miR-100-5p	1	0	0	0	0	1	0
APBB2	44.9155	56	60.9349	60.9349	NA	0.0651974	hsa-miR-548j-5p;hsa-miR-532-5p	0	1	0	0	0	1	0
APPBP2	101.614	86	40.6491	101.614	NA	0.995674	hsa-miR-548j-5p;hsa-miR-202-5p	0	1	0	1	0	0	0
ARFGEF1	39.4283	57	24.8568	57	NA	1	hsa-miR-1225-5p;hsa-miR-2277-3p;hsa-miR-24-3p	0	1	0	1	0	0	0
ARHGAP40	3.1525	7	0.916846	7	NA	4.15347e-07	hsa-miR-6780a-3p;hsa-miR-1225-5p	1	0	0	0	0	1	0
ARHGEF26	26.4986	47	33.7104	47	NA	1.85669e-14	hsa-miR-1225-5p;hsa-miR-548j-5p;hsa-miR-369-3p	0	1	1	1	0	0	0
ARID4B	39.3466	88	58.5709	88	NA	0.999998	hsa-miR-409-5p	0	1	0	1	0	0	0
ARL13B	18.1095	62	11.5274	62	NA	2.65592e-09	hsa-miR-548j-5p	1	0	0	0	1	0	0
ARL15	91.193	75	35.5899	91.193	NA	0.000935835	hsa-miR-6780a-3p;hsa-miR-1225-5p;hsa-miR-2277-3p	1	0	0	0	0	1	0
ARMC8	63.1919	59	99.1526	99.1526	NA	0.999988	hsa-miR-186-5p;hsa-miR-340-5p	0	1	0	0	1	1	0
ARRDC3	421.954	787	72.6466	787	NA	0.987148	hsa-miR-6780a-3p;hsa-miR-548j-5p	1	0	0	0	0	1	0
ASXL2	19.8643	19	10.9581	19.8643	NA	0.999999	hsa-miR-548j-5p;hsa-miR-24-3p	0	1	0	0	0	0	1
ATP1B4	0.592	5	0.0805498	5	NA	0.000355869	hsa-miR-6780a-3p;hsa-miR-548j-5p	1	0	0	0	0	1	0
ATP8B2	48.8939	49	119.699	119.699	NA	0.00563179	hsa-miR-6780a-3p;hsa-miR-410-3p	0	1	0	0	1	0	0
ATXN1	50.2884	31	31.1372	50.2884	ADHD_evidence	0.97498	hsa-miR-2277-3p;hsa-miR-19-3p	0	1	0	1	0	0	0
ATXN7L1	26.0727	21	10.4466	26.0727	NA	0.998836	hsa-miR-2277-3p;hsa-miR-548j-5p;hsa-miR-223-3p	0	1	0	0	0	1	1
AURKAIP1	210.326	112	235.998	235.998	NA	9.96783e-05	hsa-miR-6780a-3p	1	0	0	0	0	1	0
BAK1	17.2424	56	25.3409	56	NA	7.40279e-06	hsa-miR-2277-3p;hsa-miR-25-3p/32-5p/92-3p/363-3p/367-3p	0	1	1	1	1	1	0
BAZ2A	55.6826	88	97.9953	97.9953	NA	1	hsa-miR-6780a-3p;hsa-miR-2277-3p;hsa-miR-100-5p	1	0	0	0	0	1	0
BCL11A	276.492	272	28.3508	276.492	ADHD_evidence, ASD_High, other_Neuro	0.969976	hsa-miR-2277-3p	1	0	0	0	0	1	0
BCL2L11	8.3557	27	5.30864	27	NA	0.888574	hsa-miR-6780a-3p;hsa-miR-1225-5p;hsa-miR-548j-5p;hsa-miR-9-5p	0	1	0	0	1	0	0
BCL2L2-PABPN1	199.864	9	7.34859	199.864	NA	0.27913	hsa-miR-6780a-3p	1	0	0	0	0	1	0
BCLAF1	111.699	276	106.332	276	NA	2.06286e-14	hsa-miR-6780a-3p	1	0	0	0	0	1	0
BMI1	121.923	197	104.506	197	NA	0.942857	hsa-miR-548j-5p	1	0	0	0	1	0	0
BMPER	33.3052	17	22.3195	33.3052	NA	6.58809e-07	hsa-miR-135-5p	0	1	0	1	0	0	0
BRI3BP	64.4808	32	45.4895	64.4808	NA	0.0643844	hsa-miR-2277-3p	1	0	0	0	0	1	0
BRIX1	18.37	52	55.8213	55.8213	NA	0.728031	hsa-miR-548j-5p	1	0	0	0	1	0	0
BRK1	588.751	716	528.694	716	NA	0.687061	hsa-miR-6780a-3p	1	0	0	0	0	1	0
BRMS1L	98.908	53	40.6507	98.908	NA	0.0578427	hsa-miR-1225-5p;hsa-miR-191-5p	0	1	0	0	0	0	1
BSN	175.906	35	123.71	175.906	NA	1	hsa-miR-1225-5p;hsa-miR-10-5p	0	1	0	0	0	1	0
BUD13	59.3752	81	46.2745	81	NA	2.0613e-06	hsa-miR-6780a-3p	1	0	0	0	0	1	0
BUD31	120.742	136	107.723	136	NA	0.231093	hsa-miR-2277-3p	1	0	0	0	0	1	0
C11orf86	0.5395	5	0.261951	5	NA	6.56892e-06	hsa-miR-6780a-3p;hsa-miR-2277-3p	1	0	0	0	0	1	0
C19orf38	36.0217	10	11.571	36.0217	NA	0.0100436	hsa-miR-6780a-3p	1	0	0	0	0	1	0
C1orf87	7.9882	11	8.09062	11	NA	6.18238e-25	hsa-miR-6780a-3p	1	0	0	0	0	1	0
C1QTNF7	4.047	19	0.907916	19	NA	8.97717e-05	hsa-miR-6780a-3p	1	0	0	0	0	1	0
C1QTNF9B	7.7481	7	3.54006	7.7481	NA	3.25288e-08	hsa-miR-6780a-3p;hsa-miR-548j-5p	1	0	0	0	1	0	0
C4orf19	16.6099	26	4.13735	26	NA	0.0943105	hsa-miR-1225-5p;hsa-miR-2277-3p;hsa-miR-548j-5p	1	0	0	0	0	1	0
C5orf24	117.38	214	89.3496	214	NA	0.730247	hsa-miR-2277-3p;hsa-miR-548j-5p	1	0	0	0	1	0	0
C9orf85	9.0508	16	12.6875	16	NA	3.22248e-05	hsa-miR-2277-3p	1	0	0	0	0	1	0
CA1	26.3058	4	0.281987	26.3058	NA	4.7481e-11	hsa-miR-548j-5p	1	0	0	0	1	0	0
CACNG8	297.665	121	128.3	297.665	NA	0.9638	hsa-miR-6780a-3p;hsa-miR-2277-3p	1	0	0	0	0	1	0
CAMLG	174.292	369	154.57	369	NA	0.000618358	hsa-miR-548j-5p	1	0	0	0	1	0	0
CBR1	223.475	89	324.632	324.632	NA	6.27825e-05	hsa-miR-6780a-3p	1	0	0	0	0	1	0
CBWD1	2.3049	18	5.09822	18	NA	1.369e-06	hsa-miR-548j-5p	1	0	0	0	1	0	0
CBWD2	3.9633	23	28.6797	28.6797	NA	0.00612914	hsa-miR-548j-5p	1	0	0	0	1	0	0
CBWD3	0.5496	7	3.42578	7	NA	1.326e-06	hsa-miR-548j-5p	1	0	0	0	1	0	0
CBWD5	0.6296	18	8.9929	18	NA	0.000453688	hsa-miR-548j-5p	1	0	0	0	1	0	0
CBWD6	0.0458	6	11.43	11.43	NA	9.82779e-07	hsa-miR-548j-5p	1	0	0	0	1	0	0
CCDC144NL	1.3579	11	2.39307	11	NA	9.04761e-14	hsa-miR-6780a-3p;hsa-miR-548j-5p	1	0	0	0	0	1	0
CCDC158	2.5866	8	1.33421	8	NA	1.55474e-25	hsa-miR-6780a-3p	1	0	0	0	0	1	0
CCDC179	0.9197	5	0	5	NA	0.00908904	hsa-miR-548j-5p	1	0	0	0	1	0	0
CCNYL1	27.7066	42	15.9519	42	NA	0.585637	hsa-miR-6780a-3p;hsa-miR-548j-5p	1	0	0	0	0	1	0
CCR4	0.5385	5	0.0525391	5	NA	0.0686301	hsa-miR-6780a-3p	1	0	0	0	0	1	0
CD164L2	13.4144	14	1.51285	14	NA	1.14508e-05	hsa-miR-1225-5p;hsa-miR-370-3p	0	1	0	0	0	1	0
CDK19	134.098	95	63.733	134.098	NA	0.999821	hsa-miR-548j-5p;hsa-miR-205-5p	0	1	0	0	0	0	1
CDKN1A	286.264	151	67.9291	286.264	NA	0.00185749	hsa-miR-2277-3p	1	0	0	0	0	1	0
CDO1	339.142	865	110.997	865	NA	0.00966026	hsa-miR-6780a-3p;hsa-miR-548j-5p	1	0	0	0	0	1	0
CGNL1	48.2233	102	30.5498	102	ASD_High	4.68601e-42	hsa-miR-2277-3p	1	0	0	0	0	1	0
CHCHD10	220.279	75	236.342	236.342	NA	5.36612e-06	hsa-miR-1225-5p	1	0	0	0	0	1	0
CHM	42.3427	29	19.2323	42.3427	NA	0.998986	hsa-miR-6780a-3p;hsa-miR-1225-5p;hsa-miR-2277-3p;hsa-miR-548j-5p	1	0	0	0	0	1	0
CKS1B	41.3665	250	16.8628	250	NA	0.431405	hsa-miR-6780a-3p;hsa-miR-2277-3p;hsa-miR-548j-5p	1	0	0	0	0	1	0
CLDN11	199.229	256	506.605	506.605	NA	0.910762	hsa-miR-100-5p	1	0	0	0	0	1	0
CLGN	27.7155	95	30.1232	95	NA	1.28129e-11	hsa-miR-6780a-3p	1	0	0	0	0	1	0
CLMP	161.683	195	25.9321	195	NA	1.57178e-07	hsa-miR-6780a-3p;hsa-miR-1225-5p	1	0	0	0	0	1	0
CMC2	182.029	20	17.2915	182.029	NA	0.199102	hsa-miR-6780a-3p	1	0	0	0	0	1	0
COL8A1	12.9114	33	1.74278	33	NA	0.405101	hsa-miR-1225-5p;hsa-miR-548j-5p;hsa-miR-217	0	1	0	0	0	1	0
COMMD3	89.9463	97	89.4403	97	NA	2.77596e-05	hsa-miR-6780a-3p	1	0	0	0	0	1	0
COMMD8	55.9627	133	43.732	133	NA	7.3184e-10	hsa-miR-6780a-3p;hsa-miR-2277-3p	1	0	0	0	0	1	0
COPS6	179.191	124	321.966	321.966	NA	0.986656	hsa-miR-2277-3p	1	0	0	0	0	1	0
COQ4	40.1398	83	75.6812	83	NA	3.39612e-09	hsa-miR-1225-5p	1	0	0	0	0	1	0
CPSF7	65.2571	129	158.281	158.281	NA	0.998733	hsa-miR-6780a-3p;hsa-miR-1225-5p;hsa-miR-2277-3p	1	0	0	0	0	1	0
CRK	141.154	127	84.6328	141.154	NA	0.95936	hsa-miR-330-3p	0	1	1	0	0	1	1
CTDSPL	37.0215	68	65.4007	68	NA	0.00266978	hsa-miR-6780a-3p;hsa-miR-100-5p	1	0	0	0	0	1	0
CTTNBP2NL	84.6449	57	19.4656	84.6449	NA	0.00274615	hsa-miR-490-3p	0	1	0	0	0	0	1
CTXN3	86.5225	49	54.0796	86.5225	NA	0.139924	hsa-miR-6780a-3p	1	0	0	0	0	1	0
CXADR	219.162	300	31.9101	300	NA	0.368675	hsa-miR-6780a-3p;hsa-miR-2277-3p;hsa-miR-548j-5p;hsa-miR-340-5p	0	1	0	0	0	1	0
CXorf38	8.0711	16	16.1472	16.1472	NA	0.000136518	hsa-miR-1225-5p;hsa-miR-548j-5p	1	0	0	0	0	1	0
CYP2J2	44.924	11	62.1634	62.1634	NA	1.61812e-15	hsa-miR-6780a-3p	1	0	0	0	0	1	0
CYP7B1	27.059	22	8.31057	27.059	NA	3.29541e-06	hsa-miR-2277-3p;hsa-miR-221-3p/222-3p	0	1	0	1	0	0	0
CYTH1	68.7604	62	146.535	146.535	NA	0.99981	hsa-miR-6780a-3p	1	0	0	0	0	1	0
DAB2	22.0292	200	21.1361	200	NA	0.407013	hsa-miR-6780a-3p;hsa-miR-548j-5p	1	0	0	0	0	1	0
DBI	435.483	735	547.488	735	NA	0.00139435	hsa-miR-548j-5p	1	0	0	0	1	0	0
DCAF12	60.1771	105	26.7611	105	NA	2.187e-06	hsa-miR-302-3p/372-3p/373-3p/520-3p;hsa-miR-221-3p/222-3p	0	1	0	0	0	1	0
DCAF5	59.0811	74	52.7335	74	NA	0.999999	hsa-miR-6780a-3p	1	0	0	0	0	1	0
DGKH	28.3764	54	31.9383	54	ADHD_evidence	0.0264292	hsa-miR-548j-5p;hsa-miR-324-5p	0	1	0	0	0	1	0
DHX40	117.333	140	53.1511	140	NA	0.755599	hsa-miR-2277-3p	1	0	0	0	0	1	0
DPYS	12.148	5	3.17207	12.148	NA	2.785e-11	hsa-miR-6780a-3p;hsa-miR-548j-5p	1	0	0	0	0	1	0
DRAM1	7.6287	11	6.36645	11	NA	0.227709	hsa-miR-6780a-3p;hsa-miR-1225-5p	1	0	0	0	0	1	0
DRGX	3.7109	249	4.96014	249	NA	0.000239883	hsa-miR-548j-5p;hsa-miR-191-5p	0	1	0	0	0	1	0
DSCR8	0.5334	6	0.0845537	6	NA	5.4635e-05	hsa-miR-2277-3p	1	0	0	0	0	1	0
DTNB	38.5965	20	144.275	144.275	NA	2.79691e-10	hsa-miR-6780a-3p	1	0	0	0	0	1	0
DUSP6	130.688	118	68.8596	130.688	NA	0.976035	hsa-miR-1225-5p;hsa-miR-342-3p;hsa-miR-377-3p	0	1	1	0	1	1	1
E2F5	28.5275	86	10.4028	86	NA	0.934999	hsa-miR-302-3p/372-3p/373-3p/520-3p;hsa-miR-17-5p/20-5p/93-5p/106-5p/519-3p	0	1	0	0	1	0	0
EGFR	86.4814	133	23.8887	133	NA	0.368372	hsa-miR-6780a-3p;hsa-miR-2277-3p;hsa-miR-548j-5p	1	0	0	0	0	1	0
EHF	1.6945	17	5.68486	17	NA	0.705431	hsa-miR-6780a-3p;hsa-miR-548j-5p	1	0	0	0	0	1	0
EIF4A2	756.626	783	1862.04	1862.04	other_Neuro	0.998353	hsa-miR-183-5p.1	0	1	0	0	1	1	0
ELSPBP1	0.8553	11	0.102539	11	NA	1.52079e-11	hsa-miR-6780a-3p	1	0	0	0	0	1	0
EP300	84.1416	81	89.8823	89.8823	ASD_High, other_Neuro	1	hsa-miR-6780a-3p;hsa-miR-132-3p/212-3p	0	1	1	0	1	1	1
EPB41L5	49.2006	65	59.1363	65	NA	0.0207954	hsa-miR-6780a-3p;hsa-miR-184	0	1	0	0	1	0	0
EPDR1	326.835	49	282.644	326.835	NA	0.0178642	hsa-miR-548j-5p;hsa-miR-100-5p	1	0	0	0	0	1	0
ERAP1	26.1953	30	18.2099	30	NA	2.05621e-26	hsa-miR-873-5p.1	0	1	0	0	0	1	0
ETAA1	14.9831	66	17.7207	66	NA	0.00779739	hsa-miR-6780a-3p;hsa-miR-548j-5p	1	0	0	0	0	1	0
EVI2A	217.184	40	376.138	376.138	NA	0.00204379	hsa-miR-548j-5p	1	0	0	0	1	0	0
EXOC5	55.2284	122	36.2199	122	ASD_Low	0.999914	hsa-miR-6780a-3p;hsa-miR-2277-3p;hsa-miR-548j-5p	1	0	0	0	0	1	0
EXTL2	80.3091	109	55.1763	109	NA	0.000176082	hsa-miR-6780a-3p;hsa-miR-548j-5p	1	0	0	0	0	1	0
EYA2	28.0652	42	16.4039	42	NA	0.0979591	hsa-miR-6780a-3p;hsa-miR-1225-5p	1	0	0	0	0	1	0
FABP1	0.7635	9	1.14802	9	NA	9.80366e-07	hsa-miR-2277-3p	1	0	0	0	0	1	0
FAM120AOS	41.308	38	51.2185	51.2185	NA	0.0223224	hsa-miR-6780a-3p;hsa-miR-548j-5p	1	0	0	0	0	1	0
FAM149B1	33.7517	28	34.9217	34.9217	NA	2.49006e-13	hsa-miR-1225-5p	1	0	0	0	0	1	0
FAM172A	93.5143	110	51.4773	110	NA	0.000243919	hsa-miR-1225-5p;hsa-miR-548j-5p	1	0	0	0	0	1	0
FAM214A	60.511	48	43.4317	60.511	NA	0.4452	hsa-miR-1225-5p	1	0	0	0	0	1	0
FAM221A	9.5599	23	21.1754	23	NA	1.7027e-12	hsa-miR-548j-5p	1	0	0	0	1	0	0
FAM89A	47.1077	85	44.9888	85	NA	0.256719	hsa-miR-6780a-3p;hsa-miR-2277-3p;hsa-miR-548j-5p	1	0	0	0	0	1	0
FAS	7.0984	12	15.5922	15.5922	NA	0.811705	hsa-miR-6780a-3p;hsa-miR-1225-5p	1	0	0	0	0	1	0
FAXC	71.6839	40	24.211	71.6839	NA	0.93484	hsa-miR-548j-5p;hsa-miR-135-5p	0	1	0	0	0	1	0
FBXL12	35.4225	41	32.4926	41	NA	0.0439014	hsa-miR-1225-5p	1	0	0	0	0	1	0
FBXL3	91.6836	63	75.3996	91.6836	NA	0.980703	hsa-miR-548j-5p;hsa-miR-542-3p	0	1	0	0	0	0	1
FBXO28	61.8738	48	36.6482	61.8738	NA	0.986814	hsa-miR-6780a-3p;hsa-miR-1225-5p;hsa-miR-548j-5p	1	0	0	0	0	1	0
FGF18	24.936	20	2.89578	24.936	NA	0.385165	hsa-miR-6780a-3p	1	0	0	0	0	1	0
FGF20	5.8741	5	6.86705	6.86705	NA	0.813789	hsa-miR-548j-5p	1	0	0	0	1	0	0
FGFR3	535.345	443	362.562	535.345	NA	1.6432e-05	hsa-miR-6780a-3p;hsa-miR-100-5p	1	0	0	0	0	1	0
FGFRL1	106.37	23	99.5159	106.37	NA	0.0119083	hsa-miR-210-3p	0	1	0	0	0	0	1
FIS1	522.255	233	553.665	553.665	NA	1.30198e-05	hsa-miR-2277-3p	1	0	0	0	0	1	0
FKBP1A	547.721	223	1035.15	1035.15	NA	0.814516	hsa-miR-135-5p	0	1	0	0	0	1	0
FKBP5	12.4657	32	26.629	32	NA	0.733931	hsa-miR-100-5p	1	0	0	0	0	1	0
FLOT2	292.867	109	217.234	292.867	NA	7.11585e-05	hsa-miR-124-3p.1	0	1	0	0	1	1	0
FLT3LG	15.3353	5	7.04011	15.3353	NA	0.940398	hsa-miR-6780a-3p;hsa-miR-1225-5p	1	0	0	0	0	1	0
FMO5	3.8373	5	7.46901	7.46901	NA	3.69513e-15	hsa-miR-6780a-3p	1	0	0	0	0	1	0
FOXD3	14.5968	36	0.172301	36	NA	0.582158	hsa-miR-2277-3p;hsa-miR-543	0	1	0	0	0	1	0
FOXK1	55.6635	38	27.0544	55.6635	NA	0.805219	hsa-miR-6780a-3p;hsa-miR-2277-3p;hsa-miR-548j-5p;hsa-miR-154-3p/487-3p	0	1	0	0	0	1	1
FOXO3	115.026	105	110.086	115.026	NA	0.988061	hsa-miR-30-5p	0	1	0	1	0	0	0
FOXQ1	47.2605	30	10.4852	47.2605	NA	0.618487	hsa-miR-6780a-3p	1	0	0	0	0	1	0
FRG1	63.0229	170	52.0983	170	NA	6.13676e-07	hsa-miR-6780a-3p	1	0	0	0	0	1	0
FTCDNL1	8.5376	5	7.77825	8.5376	NA	0.405237	hsa-miR-548j-5p	1	0	0	0	1	0	0
FUT9	39.8559	130	58.039	130	NA	0.08318	hsa-miR-6780a-3p;hsa-miR-2277-3p;hsa-miR-548j-5p;hsa-miR-361-5p	0	1	0	0	0	0	1
FZD6	22.1448	122	13.3604	122	NA	2.00337e-12	hsa-miR-6780a-3p;hsa-miR-548j-5p;hsa-miR-130-3p/301-3p/454-3p;hsa-miR-302-3p/372-3p/373-3p/520-3p	0	1	0	0	0	1	0
FZD8	316.384	173	11.9802	316.384	NA	0.789826	hsa-miR-100-5p	1	0	0	0	0	1	0
GAB2	112.004	75	133.289	133.289	NA	0.983249	hsa-miR-6780a-3p;hsa-miR-2277-3p	1	0	0	0	0	1	0
GABRA4	62.9497	7	36.5399	62.9497	ASD_Low	0.778599	hsa-miR-6780a-3p;hsa-miR-548j-5p	1	0	0	0	1	0	0
GBX2	151.045	213	5.59451	213	NA	0.713475	hsa-miR-1225-5p;hsa-miR-330-3p	0	1	0	0	1	0	0
GDF11	98.2038	100	34.0393	100	NA	0.976448	hsa-miR-6780a-3p	1	0	0	0	0	1	0
GDPD2	48.1699	87	25.0896	87	NA	0.314727	hsa-miR-6780a-3p	1	0	0	0	0	1	0
GHDC	43.7621	10	49.6379	49.6379	NA	4.43581e-09	hsa-miR-6780a-3p	1	0	0	0	0	1	0
GLB1L3	8.5595	6	18.8009	18.8009	NA	6.72552e-23	hsa-miR-6780a-3p	1	0	0	0	0	1	0
GLT6D1	1.2137	8	0.123673	8	NA	0.119572	hsa-miR-6780a-3p	1	0	0	0	0	1	0
GMEB2	19.9511	23	38.9103	38.9103	NA	0.994948	hsa-miR-6780a-3p	1	0	0	0	0	1	0
GMPS	73.2182	105	37.0566	105	NA	0.998246	hsa-miR-6780a-3p;hsa-miR-548j-5p;hsa-miR-100-5p	1	0	0	0	0	1	0
GNAQ	388.698	630	138.104	630	NA	0.980695	hsa-miR-6780a-3p;hsa-miR-1225-5p;hsa-miR-548j-5p	1	0	0	0	0	1	0
GNG12	63.5661	131	46.4536	131	NA	0.589359	hsa-miR-6780a-3p;hsa-miR-2277-3p;hsa-miR-548j-5p	1	0	0	0	1	0	0
GOLGA4	60.3145	87	56.9128	87	NA	9.481e-16	hsa-miR-6780a-3p	1	0	0	0	0	1	0
GON4L	19.798	34	22.8535	34	NA	0.951499	hsa-miR-6780a-3p;hsa-miR-2277-3p	1	0	0	0	0	1	0
GPATCH11	35.7209	49	35.1003	49	NA	1.1151e-07	hsa-miR-6780a-3p;hsa-miR-548j-5p	1	0	0	0	0	1	0
GPR150	10.6247	6	9.77468	10.6247	NA	1.38777e-05	hsa-miR-1225-5p;hsa-miR-2277-3p	1	0	0	0	0	1	0
GPR55	11.1084	20	7.29478	20	NA	2.8503e-05	hsa-miR-6780a-3p	1	0	0	0	0	1	0
GPR61	17.4187	11	15.832	17.4187	NA	0.777712	hsa-miR-6780a-3p;hsa-miR-383-5p.2	0	1	0	0	0	0	1
GPR83	102.371	21	52.2355	102.371	NA	1.01809e-06	hsa-miR-2277-3p	1	0	0	0	0	1	0
GPRIN2	64.5172	43	26.2845	64.5172	NA	3.85571e-06	hsa-miR-2277-3p;hsa-miR-128-3p	0	1	1	0	1	1	1
GPRIN3	83.9564	35	41.9429	83.9564	NA	4.05891e-13	hsa-miR-6780a-3p;hsa-miR-2277-3p;hsa-miR-548j-5p	1	0	0	0	0	1	0
GRIK3	344.267	217	22.8877	344.267	ASD_Low	0.999976	hsa-miR-6780a-3p;hsa-miR-2277-3p	1	0	0	0	0	1	0
GRIN2A	186.717	17	44.5539	186.717	ADHD_evidence, ASD_High, other_Neuro	0.999985	hsa-miR-6780a-3p;hsa-miR-130-3p/301-3p/454-3p	0	1	0	1	0	0	0
GRIN2B	NA	123	21.7477	123	ADHD_evidence, ASD_High, other_Neuro	1	hsa-miR-6780a-3p;hsa-miR-2277-3p;hsa-miR-548j-5p	1	0	0	0	0	1	0
GRIN3B	18.6481	11	4.34794	18.6481	NA	2.02226e-07	hsa-miR-2277-3p	1	0	0	0	0	1	0
GRIP1	56.3757	62	9.96581	62	ASD_High	0.508276	hsa-miR-6780a-3p;hsa-miR-548j-5p	1	0	0	0	0	1	0
GSTO2	7.0971	18	18.0634	18.0634	NA	2.61251e-09	hsa-miR-2277-3p	1	0	0	0	0	1	0
GSX2	75.142	178	2.22785	178	NA	0.257017	hsa-miR-6780a-3p	1	0	0	0	0	1	0
GTPBP10	14.4374	24	11.1154	24	NA	0.00415281	hsa-miR-216b-5p	0	1	0	0	0	1	0
GULP1	14.2098	59	6.48128	59	NA	0.687143	hsa-miR-548j-5p	1	0	0	0	1	0	0
GXYLT1	21.7493	62	11.2571	62	NA	0.125032	hsa-miR-6780a-3p;hsa-miR-548j-5p	1	0	0	0	0	1	0
HES7	14.6485	24	13.6439	24	NA	0.827004	hsa-miR-100-5p	1	0	0	0	0	1	0
HEYL	39.9027	40	32.5672	40	NA	3.26619e-07	hsa-miR-6780a-3p;hsa-miR-1225-5p	1	0	0	0	0	1	0
HGS	194.022	44	172.276	194.022	NA	0.0063571	hsa-miR-142-3p.2	0	1	0	0	0	1	0
HIF3A	45.979	68	29.9309	68	NA	0.00154278	hsa-miR-1225-5p;hsa-miR-210-3p	0	1	0	0	0	1	0
HMGCR	317.437	402	75.4263	402	NA	0.998612	hsa-miR-33-5p	0	1	0	1	0	0	0
HMGN1	135.084	1073	161.511	1073	ASD_High	0.206609	hsa-miR-6780a-3p	1	0	0	0	0	1	0
HMGXB4	29.846	66	24.9807	66	NA	0.494347	hsa-miR-6780a-3p;hsa-miR-2277-3p	1	0	0	0	0	1	0
HOXA1	0.5385	20	2.10266	20	NA	0.285142	hsa-miR-1225-5p;hsa-miR-100-5p	1	0	0	0	0	1	0
HOXB7	NA	366	35.0628	366	NA	0.000283821	hsa-miR-6780a-3p	1	0	0	0	0	1	0
HS3ST2	80.9416	48	66.8158	80.9416	NA	0.100284	hsa-miR-100-5p	1	0	0	0	0	1	0
HS3ST3B1	6.0697	42	1.48471	42	NA	0.293487	hsa-miR-6780a-3p;hsa-miR-100-5p	1	0	0	0	0	1	0
HS6ST3	110.266	214	60.7712	214	NA	0.990015	hsa-miR-6780a-3p;hsa-miR-2277-3p	1	0	0	0	0	1	0
HTR1F	6.485	4	0.747234	6.485	ADHD_evidence	0.0046656	hsa-miR-6780a-3p;hsa-miR-548j-5p	1	0	0	0	0	1	0
HYPK	39.366	9	24.6028	39.366	NA	0.0366439	hsa-miR-330-3p.2	0	1	0	0	0	1	1
IDNK	51.1005	30	91.2755	91.2755	NA	0.393215	hsa-miR-6780a-3p	1	0	0	0	0	1	0
IGDCC3	38.2554	478	20.2342	478	NA	2.73051e-07	hsa-miR-6780a-3p;hsa-miR-1225-5p	1	0	0	0	0	1	0
IL17RD	111.909	176	11.8842	176	NA	1.053e-06	hsa-miR-17-5p/20-5p/93-5p/106-5p/519-3p	0	1	0	0	0	1	0
IL33	57.0634	188	40.9422	188	NA	8.29246e-10	hsa-miR-1225-5p;hsa-miR-548j-5p	1	0	0	0	0	1	0
IMPG1	8.1305	6	11.6705	11.6705	NA	1.36623e-29	hsa-miR-6780a-3p;hsa-miR-548j-5p	1	0	0	0	0	1	0
ING5	19.5592	43	57.1611	57.1611	NA	0.618512	hsa-miR-6780a-3p;hsa-miR-2277-3p	1	0	0	0	0	1	0
INHBA	39.0899	32	3.24811	39.0899	NA	0.979786	hsa-miR-1225-5p;hsa-miR-2277-3p	1	0	0	0	0	1	0
INSC	1.4698	32	0.621412	32	NA	1.70595e-18	hsa-miR-6780a-3p;hsa-miR-421;hsa-miR-505-3p.2;hsa-miR-421	0	1	0	0	1	1	0
INTS5	36.5847	19	28.324	36.5847	NA	0.513497	hsa-miR-2277-3p	1	0	0	0	0	1	0
IRAK1BP1	18.5784	28	3.58611	28	NA	1.449e-06	hsa-miR-548j-5p;hsa-miR-129-5p	0	1	0	0	1	1	0
ITGB8	40.9123	85	43.9856	85	NA	0.997668	hsa-miR-548j-5p;hsa-miR-26-5p	0	1	0	0	0	0	1
ITPRIPL1	14.0129	15	8.23126	15	NA	1.87715e-10	hsa-miR-6780a-3p;hsa-miR-548j-5p	1	0	0	0	0	1	0
KANSL1	83.4586	60	53.3261	83.4586	ADHD_evidence, other_Neuro	0.999715	hsa-miR-365-3p	0	1	0	0	0	1	1
KATNA1	34.9304	93	23.2672	93	NA	1.67816e-05	hsa-miR-6780a-3p	1	0	0	0	0	1	0
KCNB1	116.986	20	54.9457	116.986	ASD_High, other_Neuro	0.999771	hsa-miR-6780a-3p;hsa-miR-2277-3p;hsa-miR-125-5p	0	1	0	0	0	1	0
KCNE2	6.0097	17	4.422	17	other_Neuro	0.00010145	hsa-miR-548j-5p	1	0	0	0	1	0	0
KCNN3	18.4356	31	33.6593	33.6593	NA	0.972265	hsa-miR-6780a-3p;hsa-miR-1225-5p;hsa-miR-2277-3p;hsa-miR-548j-5p	1	0	0	0	0	1	0
KCTD5	61.5008	45	36.6034	61.5008	NA	0.0542519	hsa-miR-124-3p.1	0	1	0	0	0	1	0
KDELR2	121.279	197	113.501	197	NA	0.166986	hsa-miR-6780a-3p	1	0	0	0	0	1	0
KDM3A	73.1324	119	36.9659	119	NA	0.999989	hsa-miR-1225-5p	1	0	0	0	0	1	0
KLF13	207.646	81	153.327	207.646	NA	0.404325	hsa-miR-6780a-3p;hsa-miR-135-5p	0	1	0	0	1	0	0
KLHL18	37.8133	29	38.2812	38.2812	NA	0.0781603	hsa-miR-6780a-3p;hsa-miR-218-5p	0	1	0	1	0	0	0
KNSTRN	59.4079	97	26.1989	97	NA	2.13357e-06	hsa-miR-6780a-3p;hsa-miR-2277-3p;hsa-miR-548j-5p	1	0	0	0	0	1	0
KPNA4	70.1137	119	43.4324	119	NA	0.999894	hsa-miR-1225-5p;hsa-miR-548j-5p;hsa-miR-23-3p	0	1	0	1	0	0	0
KPNA6	79.8713	60	69.0211	79.8713	NA	0.999401	hsa-miR-6780a-3p;hsa-miR-381-3p;hsa-miR-655-3p	0	1	0	0	0	0	1
KSR2	31.7449	13	22.033	31.7449	NA	0.999999	hsa-miR-6780a-3p;hsa-miR-2277-3p	1	0	0	0	0	1	0
LACTB2	18.7063	36	33.5601	36	NA	3.68637e-05	hsa-miR-548j-5p	1	0	0	0	1	0	0
LARP4B	42.658	29	33.5898	42.658	NA	0.999983	hsa-miR-23-3p	0	1	0	1	0	0	0
LCOR	28.6882	115	9.78457	115	NA	0.950224	hsa-miR-6780a-3p;hsa-miR-2277-3p;hsa-miR-548j-5p;hsa-miR-302c-3p.2/520-3p	0	1	0	0	0	1	0
LCORL	62.5454	86	3.95863	86	NA	0.923745	hsa-miR-548j-5p;hsa-miR-410-3p	0	1	0	0	0	0	1
LEPROTL1	84.7743	114	46.2227	114	NA	0.720718	hsa-miR-6780a-3p;hsa-miR-448	0	1	1	0	1	1	0
LHFPL1	12.3877	13	6.70284	13	NA	0.135485	hsa-miR-6780a-3p;hsa-miR-1225-5p	1	0	0	0	0	1	0
LITAF	174.074	141	169.184	174.074	NA	0.030752	hsa-miR-6780a-3p	1	0	0	0	0	1	0
LMAN1	82.683	156	57.4335	156	NA	0.0042632	hsa-miR-6780a-3p	1	0	0	0	0	1	0
LNX1	133.804	45	43.7112	133.804	NA	2.00329e-06	hsa-miR-6780a-3p	1	0	0	0	0	1	0
LRRC8B	128.275	43	54.4877	128.275	NA	0.996188	hsa-miR-548j-5p;hsa-miR-100-5p	1	0	0	0	0	1	0
LSM5	30.6635	112	27.0761	112	NA	0.0262833	hsa-miR-1225-5p	1	0	0	0	0	1	0
LUC7L	71.4501	160	154.31	160	NA	0.469524	hsa-miR-146-5p	0	1	0	1	0	0	0
LY6D	5.1684	0.8	4.37041	5.1684	NA	0.0260455	hsa-miR-6780a-3p	1	0	0	0	0	1	0
MAB21L1	254.006	348	119.045	348	NA	0.286258	hsa-miR-6780a-3p;hsa-miR-548j-5p;hsa-miR-323-3p	0	1	1	1	0	0	0
MAML1	35.5532	55	60.2463	60.2463	NA	0.999953	hsa-miR-548j-5p;hsa-miR-133a-3p.2/133b	0	1	0	0	0	1	0
MAML3	38.7754	46	27.3043	46	NA	0.999845	hsa-miR-2277-3p;hsa-miR-133a-3p.2/133b;hsa-miR-133a-3p.1	0	1	0	0	0	1	1
MAP1A	950.778	136	594.595	950.778	NA	1	hsa-miR-6780a-3p	1	0	0	0	0	1	0
MAPK4	167.734	21	173.317	173.317	NA	0.218954	hsa-miR-6780a-3p	1	0	0	0	0	1	0
MBTPS2	31.2396	30	19.1847	31.2396	NA	0.997518	hsa-miR-6780a-3p;hsa-miR-1225-5p	1	0	0	0	0	1	0
MEIS3	75.1281	167	193.135	193.135	NA	3.79574e-09	hsa-miR-1225-5p	1	0	0	0	0	1	0
MGARP	31.3294	17	42.2044	42.2044	NA	3.87777e-05	hsa-miR-548j-5p	1	0	0	0	1	0	0
MGST1	37.1171	52	60.8074	60.8074	NA	0.00265772	hsa-miR-6780a-3p	1	0	0	0	0	1	0
MKRN1	89.6783	145	117.414	145	NA	0.994207	hsa-miR-181-5p	0	1	0	0	0	0	1
MLX	75.0502	38	75.6054	75.6054	NA	0.110322	hsa-miR-6780a-3p	1	0	0	0	0	1	0
MNAT1	27.2486	47	24.2572	47	NA	1.31174e-12	hsa-miR-6780a-3p	1	0	0	0	0	1	0
MOB1B	45.9334	89	33.1638	89	NA	0.0350371	hsa-miR-6780a-3p;hsa-miR-548j-5p;hsa-miR-410-3p	0	1	0	0	0	1	1
MORN4	85.6843	176	114.913	176	NA	0.549992	hsa-miR-1225-5p	1	0	0	0	0	1	0
MRPL2	46.16	34	71.3336	71.3336	NA	1.42854e-07	hsa-miR-6780a-3p	1	0	0	0	0	1	0
MTMR9	71.4418	85	41.5882	85	NA	0.00126306	hsa-miR-148-3p/152-3p;hsa-miR-34-5p/449-5p	0	1	0	0	0	0	1
MTOR	58.5928	49	51.202	58.5928	ASD_High	1	hsa-miR-548j-5p;hsa-miR-100-5p	1	0	0	0	0	1	0
MTRNR2L1	99.2972	5	1.56848	99.2972	NA		hsa-miR-1225-5p	1	0	0	0	0	1	0
MTX3	23.4297	82	28.9067	82	NA	0.00016475	hsa-miR-548j-5p	1	0	0	0	1	0	0
MYCBP2	147.98	83	62.744	147.98	NA	1	hsa-miR-6780a-3p	1	0	0	0	0	1	0
MYO1C	56.7296	29	35.8547	56.7296	NA	1.63904e-14	hsa-miR-138-5p	0	1	0	0	0	1	0
MZT1	154.745	163	152.147	163	NA	0.045971	hsa-miR-548j-5p	1	0	0	0	1	0	0
NAA30	53.4439	62	22.7327	62	NA	0.98682	hsa-miR-1225-5p;hsa-miR-548j-5p;hsa-miR-455-3p.1	0	1	0	1	0	0	0
NCALD	290.345	102	237.739	290.345	NA	0.893101	hsa-miR-6780a-3p	1	0	0	0	0	1	0
NCR3LG1	27.3771	12	26.6969	27.3771	NA	8.85687e-05	hsa-miR-6780a-3p	1	0	0	0	0	1	0
NDFIP1	739.835	534	496.669	739.835	NA	0.97747	hsa-miR-6780a-3p	1	0	0	0	0	1	0
NDUFS2	184.217	149	225.651	225.651	NA	0.00142119	hsa-miR-1225-5p;hsa-miR-2277-3p	1	0	0	0	0	1	0
NEDD9	47.6075	41	9.42616	47.6075	NA	0.12634	hsa-miR-653-5p	0	1	0	1	1	0	0
NEU3	9.9196	22	18.9173	22	NA	2.44254e-08	hsa-miR-6780a-3p;hsa-miR-1225-5p	1	0	0	0	0	1	0
NEURL1B	128.87	55	35.8677	128.87	NA	0.708868	hsa-miR-6780a-3p;hsa-miR-2277-3p;hsa-miR-342-3p	0	1	1	1	1	1	1
NEURL4	83.7084	58	121.91	121.91	NA	0.99999	hsa-miR-218-5p	0	1	0	0	1	0	0
NFIX	834.072	477	405.236	834.072	other_Neuro	0.999031	hsa-miR-24-3p;hsa-miR-149-5p;hsa-miR-3064-5p	0	1	0	0	0	1	0
NKX2-1	64.883	201	25.6624	201	NA	0.358739	hsa-miR-6780a-3p;hsa-miR-2277-3p	1	0	0	0	0	1	0
NKX2-4	5.47	25	1.96498	25	NA	0.00447826	hsa-miR-6780a-3p	1	0	0	0	0	1	0
NPEPPS	81.2879	130	137.578	137.578	NA	1	hsa-miR-129-5p	0	1	0	0	1	1	0
NR1D2	148.982	53	131.043	148.982	NA	0.00617434	hsa-miR-101-3p.1;hsa-miR-101-3p.2;hsa-miR-144-3p	0	1	0	0	0	1	0
NR6A1	4.2293	76	7.84084	76	NA	0.981687	hsa-miR-100-5p	1	0	0	0	0	1	0
NREP	744.477	911	287.847	911	NA	0.00560125	hsa-miR-1225-5p	1	0	0	0	0	1	0
NRK	84.0259	33	11.2584	84.0259	NA	0.992736	hsa-miR-6780a-3p;hsa-miR-548j-5p	1	0	0	0	0	1	0
NRSN1	285.584	78	168.958	285.584	ADHD_evidence	0.000308191	hsa-miR-1225-5p;hsa-miR-2277-3p	1	0	0	0	0	1	0
NTF3	53.5295	32	10.3137	53.5295	ADHD_evidence	0.932011	hsa-miR-548j-5p	1	0	0	0	1	0	0
NTRK3	48.5303	62	29.6853	62	ASD_Low	0.998304	hsa-miR-100-5p	1	0	0	0	0	1	0
NUBP2	204.719	42	78.6196	204.719	NA	0.000921268	hsa-miR-2277-3p	1	0	0	0	0	1	0
OARD1	20.0873	58	28.0675	58	NA	0.000550601	hsa-miR-6780a-3p;hsa-miR-548j-5p	1	0	0	0	0	1	0
ONECUT2	16.5763	66	15.8252	66	NA	0.907007	hsa-miR-6780a-3p;hsa-miR-548j-5p;hsa-miR-421;hsa-miR-505-3p.2	1	1	0	0	0	1	1
ORMDL2	31.9628	21	40.6683	40.6683	NA	0.194169	hsa-miR-6780a-3p	1	0	0	0	0	1	0
ORMDL3	72.0331	149	67.7119	149	NA	0.783293	hsa-miR-6780a-3p;hsa-miR-377-3p	0	1	0	0	0	1	0
OSBP	60.0429	51	61.0297	61.0297	NA	0.998549	hsa-miR-6780a-3p;hsa-miR-369-3p;hsa-miR-374-5p	1	1	0	0	0	1	0
PABPC4	51.4245	118	83.5436	118	NA	0.999049	hsa-miR-1225-5p	1	0	0	0	0	1	0
PBX3	221.027	579	73.1984	579	NA	0.363008	hsa-miR-493-5p	0	1	0	0	0	0	1
PDE7B	59.3715	18	61.3933	61.3933	NA	0.54578	hsa-miR-1225-5p	1	0	0	0	0	1	0
PEG10	1016.81	2086	830.829	2086	NA	0.872737	hsa-miR-6780a-3p;hsa-miR-1225-5p;hsa-miR-2277-3p;hsa-miR-548j-5p	1	0	0	0	0	1	0
PEG3	336.699	720	429.604	720	NA	2.62574e-05	hsa-miR-6780a-3p;hsa-miR-1225-5p;hsa-miR-186-5p	0	1	0	1	1	1	1
PGAP3	51.357	37	53.8352	53.8352	NA	0.00193996	hsa-miR-6780a-3p	1	0	0	0	0	1	0
PHB2	282.246	329	232.503	329	NA	0.00393387	hsa-miR-6780a-3p	1	0	0	0	0	1	0
PKIA	1076.87	888	228.572	1076.87	NA	0.141801	hsa-miR-6780a-3p	1	0	0	0	0	1	0
PKP4	281.617	65	667.95	667.95	NA	5.26897e-13	hsa-miR-6780a-3p	1	0	0	0	0	1	0
PLAG1	25.6314	82	7.67203	82	NA	0.995323	hsa-miR-548j-5p;hsa-miR-543	0	1	0	0	0	1	0
PLEKHG4B	10.4446	42	1.01822	42	NA	1.08274e-32	hsa-miR-6780a-3p	1	0	0	0	0	1	0
PLTP	874.486	609	168.259	874.486	NA	9e-09	hsa-miR-1225-5p;hsa-miR-2277-3p	1	0	0	0	0	1	0
PNISR	114.763	402	284.374	402	NA	0.999979	hsa-miR-670-3p	0	1	0	0	0	1	0
PNMA1	622.641	542	401.956	622.641	NA	0.042869	hsa-miR-2277-3p	1	0	0	0	0	1	0
POP4	43.5262	14	22.8881	43.5262	NA	1.81788e-05	hsa-miR-6780a-3p;hsa-miR-548j-5p	1	0	0	0	0	1	0
PPCS	53.5974	66	59.8093	66	NA	0.00803895	hsa-miR-6780a-3p	1	0	0	0	0	1	0
PPM1M	37.098	25	52.3229	52.3229	NA	0.000906388	hsa-miR-6780a-3p	1	0	0	0	0	1	0
PPME1	86.0799	50	204.146	204.146	NA	0.999036	hsa-miR-218-5p	0	1	0	0	0	1	0
PPP1R3B	14.4514	176	8.38787	176	NA	0.0650249	hsa-miR-2277-3p;hsa-miR-548j-5p;hsa-miR-21-5p/590-5p	0	1	0	1	0	1	0
PPP1R9B	603.928	134	341.012	603.928	NA	0.999753	hsa-miR-200bc-3p/429	0	1	0	0	0	1	0
PPP3CA	808.891	194	640.407	808.891	NA	0.999879	hsa-miR-1225-5p;hsa-miR-548j-5p;hsa-miR-100-5p	1	0	0	0	0	1	0
PPP3R1	709.701	202	544.917	709.701	NA	0.41481	hsa-miR-548j-5p;hsa-miR-101-3p.2;hsa-miR-144-3p	0	1	0	0	0	1	1
PRAC1	0.4234	83	0	83	NA	0.0159299	hsa-miR-2277-3p	1	0	0	0	0	1	0
PRELP	61.0093	11	40.7113	61.0093	NA	4.7067e-05	hsa-miR-31-5p	0	1	0	1	0	0	0
PRKCE	119.094	44	75.1483	119.094	NA	0.999876	hsa-miR-2277-3p;hsa-miR-31-5p	0	1	0	0	0	1	0
PROK2	20.3891	11	1.52886	20.3891	NA	0.013828	hsa-miR-6780a-3p;hsa-miR-1225-5p;hsa-miR-548j-5p	1	0	0	0	1	0	0
PRR15	2.9661	5	1.92084	5	NA	0.535317	hsa-miR-17-5p/20-5p/93-5p/106-5p/519-3p	0	1	0	0	0	1	0
PRRC2C	62.9983	126	93.0472	126	NA	1	hsa-miR-6780a-3p;hsa-miR-2277-3p	1	0	0	0	0	1	0
PRRT4	19.1618	31	19.136	31	NA	0.000596255	hsa-miR-6780a-3p	1	0	0	0	0	1	0
PRRX1	18.2324	145	14.0887	145	NA	0.242908	hsa-miR-6780a-3p;hsa-miR-2277-3p	1	0	0	0	0	1	0
PRTG	8.9421	414	3.03942	414	ADHD_evidence	1.1959e-07	hsa-miR-9-5p	0	1	0	0	0	1	0
PSG9	0.5003	7	0.142602	7	NA	3.86887e-22	hsa-miR-1225-5p;hsa-miR-2277-3p	1	0	0	0	0	1	0
PSMA4	111.674	131	54.1345	131	NA	0.599586	hsa-miR-548j-5p;hsa-miR-205-5p	0	1	0	1	0	0	0
PTPN14	3.5589	22	6.0833	22	NA	0.220548	hsa-miR-6780a-3p	1	0	0	0	0	1	0
PTPRJ	44.5598	43	26.3834	44.5598	ADHD_evidence	1.28793e-11	hsa-miR-6780a-3p;hsa-miR-548j-5p	1	0	0	0	0	1	0
RAB13	31.7748	141	91.108	141	NA	0.02472	hsa-miR-6780a-3p	1	0	0	0	0	1	0
RAB4A	145.96	80	128.522	145.96	NA	0.202597	hsa-miR-410-3p	0	1	0	0	1	0	0
RAD54B	12.2897	27	1.36316	27	NA	8.11728e-13	hsa-miR-6780a-3p;hsa-miR-548j-5p	1	0	0	0	1	0	0
RAET1E	0.7975	5	0.494994	5	NA	2.31443e-07	hsa-miR-6780a-3p;hsa-miR-548j-5p	1	0	0	0	0	1	0
RALA	199.441	224	102.533	224	ASD_High	0.972893	hsa-miR-548j-5p	1	0	0	0	1	0	0
RAP2C	45.796	79	28.6244	79	NA	0.296311	hsa-miR-6780a-3p	1	0	0	0	0	1	0
RASGRP3	18.5068	20	115.8	115.8	NA	0.00911316	hsa-miR-1225-5p;hsa-miR-100-5p	1	0	0	0	0	1	0
RAVER2	32.6984	75	40.1753	75	NA	1.51712e-08	hsa-miR-548j-5p;hsa-miR-100-5p	1	0	0	0	0	1	0
RBFOX2	461.52	431	333.977	461.52	NA	0.999019	hsa-miR-6780a-3p;hsa-miR-548j-5p	1	0	0	0	0	1	0
RBM24	49.3997	47	17.516	49.3997	NA	0.0864093	hsa-miR-548j-5p;hsa-miR-320	0	1	0	1	1	0	0
RBM38	72.9895	41	101.07	101.07	NA	0.715827	hsa-miR-1225-5p;hsa-miR-2277-3p	1	0	0	0	0	1	0
REG3A	0.9504	7	0.422254	7	NA	0.00062895	hsa-miR-2277-3p	1	0	0	0	0	1	0
REG3G	1.0668	5	0.167702	5	NA	1.28305e-07	hsa-miR-548j-5p	1	0	0	0	1	0	0
RIMKLA	109.496	34	35.2105	109.496	NA	0.00063057	hsa-miR-154-5p	0	1	1	0	0	0	0
RNF13	152.547	78	371.374	371.374	NA	0.000402916	hsa-miR-6780a-3p	1	0	0	0	0	1	0
RNF166	29.3287	22	46.8711	46.8711	NA	0.486682	hsa-miR-2277-3p	1	0	0	0	0	1	0
ROBO2	127.921	125	19.8232	127.921	ASD_High	1	hsa-miR-6780a-3p;hsa-miR-33-5p	0	1	0	0	1	1	0
ROCK2	97.1992	93	67.662	97.1992	NA	0.999998	hsa-miR-2277-3p;hsa-miR-185-5p	0	1	0	0	1	0	1
ROR2	38.4694	47	2.37601	47	NA	0.000124013	hsa-miR-6780a-3p	1	0	0	0	0	1	0
RP9	26.044	50	41.8675	50	NA	0.0189563	hsa-miR-6780a-3p	1	0	0	0	0	1	0
RPL34	332.329	2255	1288.01	2255	NA	0.708851	hsa-miR-2277-3p	1	0	0	0	0	1	0
RPP25	50.8079	35	53.7775	53.7775	NA	0.209395	hsa-miR-6780a-3p	1	0	0	0	0	1	0
RPUSD1	74.0358	23	59.7113	74.0358	NA	1.67417e-10	hsa-miR-873-5p.2	0	1	0	0	0	1	0
RWDD4	12.7909	287	15.8676	287	NA	0.0174474	hsa-miR-6780a-3p;hsa-miR-548j-5p;hsa-miR-758-3p	0	1	0	0	1	0	0
S1PR1	270.112	112	149.35	270.112	NA	0.732693	hsa-miR-548j-5p	1	0	0	0	1	0	0
SCML1	16.2118	60	21.4873	60	NA	0.962759	hsa-miR-1225-5p;hsa-miR-548j-5p	1	0	0	0	0	1	0
SCO1	34.6936	22	13.832	34.6936	NA	0.000223367	hsa-miR-6780a-3p	1	0	0	0	0	1	0
SCP2	55.459	58	65.4252	65.4252	ASD_Low	8.74507e-07	hsa-miR-6780a-3p;hsa-miR-1225-5p;hsa-miR-2277-3p;hsa-miR-150-5p	1	1	0	1	0	1	0
SCPEP1	86.4629	64	112.621	112.621	NA	1.2284e-13	hsa-miR-6780a-3p;hsa-miR-1225-5p	1	0	0	0	0	1	0
SEC62	190.087	183	197.842	197.842	NA	0.982952	hsa-miR-548j-5p;hsa-miR-134-5p	0	1	0	0	0	1	0
SEMA6C	120.938	148	156.116	156.116	NA	1.238e-06	hsa-miR-1306-5p	0	1	0	1	0	0	0
SETD6	32.4403	50	66.9788	66.9788	NA	1.8383e-18	hsa-miR-6780a-3p;hsa-miR-1225-5p	1	0	0	0	0	1	0
SH2D1A	1.0573	5	1.23001	5	NA	0.389351	hsa-miR-548j-5p	1	0	0	0	1	0	0
SHISA6	92.2673	132	40.8159	132	NA	0.853184	hsa-miR-369-3p;hsa-miR-374-5p	0	1	0	1	0	0	0
SHISA7	110.774	73	105.338	110.774	NA	0.853885	hsa-miR-6780a-3p;hsa-miR-2277-3p	1	0	0	0	0	1	0
SIX3	194.093	139	156.17	194.093	other_Neuro	0.947136	hsa-miR-1225-5p;hsa-miR-153-3p	0	1	0	0	1	1	0
SLC12A8	7.866	9	11.397	11.397	NA	5.31073e-19	hsa-miR-2277-3p	1	0	0	0	0	1	0
SLC22A5	9.6284	29	72.8578	72.8578	NA	5.26508e-16	hsa-miR-6780a-3p	1	0	0	0	0	1	0
SLC25A3	270.976	183	201.212	270.976	NA	0.0748337	hsa-miR-873-5p.1	0	1	0	0	1	1	0
SLC35B4	76.5285	57	52.9412	76.5285	NA	2.61269e-05	hsa-miR-153-3p	0	1	0	0	0	0	1
SLC37A3	27.2642	37	36.4969	37	NA	1.124e-13	hsa-miR-1-3p/206	0	1	0	0	1	1	0
SLC39A2	2.4301	6	1.34985	6	NA	7.20404e-05	hsa-miR-2277-3p;hsa-miR-143-3p	0	1	0	0	1	1	0
SLC6A3	0.9901	32	306.475	306.475	ADHD_evidence, ASD_High	0.997581	hsa-miR-6780a-3p;hsa-miR-132-3p/212-3p	0	1	0	0	1	1	0
SMARCA5	107.404	258	73.2144	258	NA	1	hsa-miR-1225-5p;hsa-miR-100-5p	1	0	0	0	0	1	0
SMARCE1	50.3372	99	42.1646	99	NA	0.999152	hsa-miR-6780a-3p;hsa-miR-548j-5p	1	0	0	0	0	1	0
SMG1	104.724	69	87.768	104.724	NA	1	hsa-miR-1225-5p;hsa-miR-548j-5p;hsa-miR-493-5p	0	1	0	0	0	1	0
SMIM15	60.0299	127	53.4298	127	NA	0.155175	hsa-miR-6780a-3p;hsa-miR-1225-5p;hsa-miR-548j-5p	1	0	0	0	0	1	0
SMIM8	41.766	27	19.8913	41.766	NA	0.00556171	hsa-miR-1225-5p;hsa-miR-548j-5p	1	0	0	0	0	1	0
SMUG1	23.5179	27	18.7897	27	NA	0.000451542	hsa-miR-6780a-3p	1	0	0	0	0	1	0
SNCG	1886.28	685	1360.28	1886.28	NA	0.000847499	hsa-miR-6780a-3p	1	0	0	0	0	1	0
SNRPD2	543.988	569	262.373	569	NA	0.80129	hsa-miR-1225-5p	1	0	0	0	0	1	0
SNTB2	21.8447	26	11.5455	26	NA	0.000428012	hsa-miR-1225-5p;hsa-miR-129-5p	0	1	0	0	0	1	0
SNX1	48.7686	78	107.636	107.636	NA	0.93179	hsa-miR-760	0	1	0	0	0	1	1
SNX10	298.407	107	159.516	298.407	NA	3.38909e-10	hsa-miR-6780a-3p;hsa-miR-1225-5p	1	0	0	0	0	1	0
SNX14	74.8765	75	56.0777	75	NA	6.07109e-17	hsa-miR-2277-3p;hsa-miR-548j-5p	1	0	0	0	0	1	0
SNX17	177.515	105	188.525	188.525	NA	0.00220344	hsa-miR-6780a-3p	1	0	0	0	0	1	0
SNX31	7.3009	9	1.78533	9	NA	3.66833e-13	hsa-miR-6780a-3p	1	0	0	0	0	1	0
SOAT1	38.5846	45	13.537	45	NA	7.36208e-10	hsa-miR-6780a-3p	1	0	0	0	0	1	0
SOBP	396.616	176	64.9087	396.616	NA	0.999719	hsa-miR-6780a-3p;hsa-miR-133a-3p.1;hsa-miR-133a-3p.2/133b	0	1	0	0	0	1	1
SORD	21.5929	38	14.6952	38	NA	4.49377e-08	hsa-miR-6780a-3p;hsa-miR-548j-5p	1	0	0	0	0	1	0
SOX9	567.021	605	131.509	605	NA	0.997722	hsa-miR-1225-5p	1	0	0	0	0	1	0
SPCS2	31.4621	228	85.0287	228	NA	0.928793	hsa-miR-1225-5p;hsa-miR-548j-5p	1	0	0	0	0	1	0
SPEN	100.752	107	87.3069	107	ASD_High	1	hsa-miR-6780a-3p	1	0	0	0	0	1	0
SPHKAP	184.682	51	142.129	184.682	NA	0.935939	hsa-miR-6780a-3p;hsa-miR-548j-5p	1	0	0	0	0	1	0
SPIN2A	1.9144	10	1.7395	10	NA	0.00114659	hsa-miR-6780a-3p;hsa-miR-2277-3p;hsa-miR-548j-5p	1	0	0	0	0	1	0
SPN	1.0744	6	3.332	6	NA	0.0144079	hsa-miR-6780a-3p;hsa-miR-2277-3p	1	0	0	0	0	1	0
SPPL2A	16.0151	62	15.6358	62	NA	0.0289949	hsa-miR-548j-5p;hsa-miR-183-5p.2;hsa-miR-96-5p/1271-5p	0	1	0	0	0	0	1
SPRY1	43.9379	95	12.2539	95	NA	0.0030398	hsa-miR-6780a-3p;hsa-miR-187-3p	0	1	0	0	0	1	0
SPTLC1	75.9756	93	48.5835	93	NA	4.19449e-11	hsa-miR-6780a-3p;hsa-miR-548j-5p	1	0	0	0	0	1	0
SRP9	695.548	2032	513.172	2032	NA	0.419344	hsa-miR-548j-5p	1	0	0	0	1	0	0
SRPK2	181.535	122	131.103	181.535	NA	0.996971	hsa-miR-548j-5p;hsa-miR-19-3p	0	1	0	0	1	1	0
SRSF3	389.572	505	150.629	505	NA	0.963234	hsa-miR-2277-3p;hsa-miR-548j-5p	1	0	0	0	1	0	0
ST6GALNAC4	37.2962	26	37.1994	37.2962	NA	3.52e-07	hsa-miR-100-5p	1	0	0	0	0	1	0
STAMBPL1	24.2261	15	17.1904	24.2261	NA	1.19706e-14	hsa-miR-1225-5p	1	0	0	0	0	1	0
STRN	74.5309	62	76.1068	76.1068	NA	0.660609	hsa-miR-2277-3p;hsa-miR-548j-5p;hsa-miR-144-3p	0	1	0	0	0	1	0
SYK	5.3335	7	14.4596	14.4596	NA	0.999861	hsa-miR-6780a-3p;hsa-miR-1225-5p	1	0	0	0	0	1	0
SYTL4	10.3	15	12.8818	15	NA	0.0141222	hsa-miR-6780a-3p	1	0	0	0	0	1	0
TBC1D16	96.8462	89	80.3296	96.8462	NA	2.56815e-07	hsa-miR-6780a-3p	1	0	0	0	0	1	0
TBCA	62.204	268	153.903	268	NA	0.160042	hsa-miR-2277-3p;hsa-miR-548j-5p	1	0	0	0	1	0	0
TBPL1	112.612	104	49.0344	112.612	NA	0.379023	hsa-miR-2277-3p;hsa-miR-18-5p	0	1	0	0	0	1	0
TCEANC	4.8512	8	6.79033	8	NA	0.0519262	hsa-miR-6780a-3p	1	0	0	0	0	1	0
TDRD6	8.3693	6	29.5374	29.5374	NA	5.44374e-45	hsa-miR-181-5p;hsa-miR-543	0	1	0	0	0	0	1
TEKT2	65.8295	401	10.4835	401	NA	7.43131e-12	hsa-miR-6780a-3p	1	0	0	0	0	1	0
TFRC	99.1124	91	51.4239	99.1124	NA	6.99019e-05	hsa-miR-485-5p	0	1	0	0	0	1	0
THRAP3	172.766	267	136.582	267	NA	0.99998	hsa-miR-6780a-3p;hsa-miR-2277-3p	1	0	0	0	0	1	0
TMEM107	25.0334	65	21.3522	65	NA	3.05206e-08	hsa-miR-2277-3p	1	0	0	0	0	1	0
TMEM169	52.7348	88	12.4964	88	NA	0.0117521	hsa-miR-6780a-3p	1	0	0	0	0	1	0
TMEM183A	98.7382	127	105.242	127	NA	0.700222	hsa-miR-6780a-3p;hsa-miR-2277-3p	1	0	0	0	0	1	0
TMEM185B	31.9285	30	25.5375	31.9285	NA	0.968147	hsa-miR-2277-3p;hsa-miR-1224-5p	0	1	0	1	0	0	0
TMEM30A	398.471	295	247.877	398.471	NA	0.00319231	hsa-miR-548j-5p;hsa-miR-100-5p	1	0	0	0	0	1	0
TNK1	32.8451	7	46.1549	46.1549	NA	2.64053e-08	hsa-miR-6780a-3p	1	0	0	0	0	1	0
TOB2	258.227	70	199.582	258.227	NA	0.886577	hsa-miR-6780a-3p	1	0	0	0	0	1	0
TOR3A	26.6954	32	28.0283	32	NA	2.30446e-12	hsa-miR-6780a-3p	1	0	0	0	0	1	0
TRIB1	63.2293	46	22.9006	63.2293	NA	0.833434	hsa-miR-548j-5p;hsa-miR-100-5p	1	0	0	0	0	1	0
TRIB2	415.183	546	74.4671	546	NA	0.983491	hsa-miR-100-5p	1	0	0	0	0	1	0
TRIM39	31.984	21	31.8103	31.984	NA	0.994743	hsa-miR-6780a-3p	1	0	0	0	0	1	0
TRPV2	36.6303	17	28.2148	36.6303	NA	7.9184e-13	hsa-miR-6780a-3p;hsa-miR-1225-5p;hsa-miR-2277-3p	1	0	0	0	0	1	0
TTC39A	18.8559	6	11.6313	18.8559	NA	0.000630502	hsa-miR-6780a-3p;hsa-miR-100-5p	1	0	0	0	0	1	0
TTLL7	116.001	112	78.8684	116.001	NA	0.00357609	hsa-miR-1225-5p;hsa-miR-101-3p.2	0	1	0	0	0	0	1
TUB	161.958	187	146.639	187	NA	0.00314664	hsa-miR-6780a-3p;hsa-miR-2277-3p;hsa-miR-218-5p	1	1	0	0	0	1	0
TWIST1	13.9969	391	3.74143	391	NA	0.344909	hsa-miR-6780a-3p;hsa-miR-548j-5p	1	0	0	0	0	1	0
UBASH3B	106.665	80	83.6649	106.665	NA	4.7054e-05	hsa-miR-6780a-3p;hsa-miR-548j-5p	1	0	0	0	0	1	0
UBE2A	109.613	98	115.256	115.256	NA	0.815004	hsa-miR-548j-5p	1	0	0	0	1	0	0
UBE2D1	100.097	161	35.8145	161	NA	0.11989	hsa-miR-548j-5p;hsa-miR-26-5p	0	1	0	0	0	1	0
UBE2I	94.1007	70	115.145	115.145	NA	0.964965	hsa-miR-652-3p	0	1	0	0	0	0	1
UBE2N	204.995	182	158.691	204.995	NA	0.881564	hsa-miR-2277-3p;hsa-miR-376c-3p	0	1	0	0	0	1	0
UBE2V2	163.675	152	91.566	163.675	NA	0.0335099	hsa-miR-6780a-3p;hsa-miR-548j-5p;hsa-miR-1197	0	1	0	0	1	1	0
UBE2W	56.7918	47	25.0295	56.7918	NA	0.0923548	hsa-miR-6780a-3p;hsa-miR-548j-5p	1	0	0	0	0	1	0
UBLCP1	142.792	159	94.5439	159	NA	0.0945078	hsa-miR-137	0	1	0	0	1	0	0
UBN2	20.3406	60	31.9181	60	ASD_High	0.999933	hsa-miR-6780a-3p;hsa-miR-548j-5p;hsa-miR-23-3p	0	1	0	0	1	0	0
UFM1	129.74	180	124.913	180	NA	0.156548	hsa-miR-6780a-3p;hsa-miR-548j-5p	1	0	0	0	0	1	0
UGCG	62.4658	86	40.0841	86	NA	0.941469	hsa-miR-27-3p	0	1	0	0	0	1	1
UGGT1	47.1042	61	20.9002	61	NA	5.19338e-10	hsa-miR-6780a-3p;hsa-miR-186-5p	0	1	0	1	0	0	0
UQCRB	138.274	276	203.063	276	NA	0.016423	hsa-miR-548j-5p	1	0	0	0	1	0	0
USP18	6.3601	20	5.58916	20	NA	0.00149522	hsa-miR-2277-3p	1	0	0	0	0	1	0
USP22	569.319	371	333.124	569.319	NA	0.552116	hsa-miR-30-5p	0	1	0	0	0	1	0
USP31	44.0107	25	25.1361	44.0107	NA	0.062141	hsa-miR-6780a-3p;hsa-miR-2277-3p;hsa-miR-874-3p	0	1	0	0	0	1	0
USP46	144.398	57	62.2259	144.398	NA	0.791354	hsa-miR-548j-5p;hsa-miR-495-3p	0	1	0	0	1	0	0
UTP3	51.7953	99	40.0508	99	NA	1.93736e-05	hsa-miR-548j-5p	1	0	0	0	1	0	0
UTRN	30.6375	59	40.3464	59	NA	1.00206e-19	hsa-miR-6780a-3p;hsa-miR-1225-5p;hsa-miR-1-3p/206	0	1	0	0	0	1	0
VGLL1	0.4334	14	0	14	NA	0.813649	hsa-miR-2277-3p	1	0	0	0	0	1	0
VPS35	257.786	93	89.7519	257.786	NA	0.969213	hsa-miR-19-3p	0	1	1	0	1	1	0
VSTM5	17.758	10	25.9842	25.9842	NA	6.2537e-08	hsa-miR-6780a-3p	1	0	0	0	0	1	0
VWA1	116.638	23	138.473	138.473	NA	0.00528781	hsa-miR-6780a-3p;hsa-miR-2277-3p	1	0	0	0	0	1	0
WIPF2	85.246	63	68.7466	85.246	NA	0.186694	hsa-miR-329-3p/362-3p	0	1	0	0	1	1	0
XAGE2	0	69	0	69	NA	0	hsa-miR-548j-5p	1	0	0	0	1	0	0
XKR4	41.7352	35	5.64581	41.7352	ADHD_evidence	0.999119	hsa-miR-6780a-3p;hsa-miR-2277-3p;hsa-miR-548j-5p	1	0	0	0	0	1	0
XPO1	117.143	477	93.1541	477	ADHD_evidence, ASD_Low	1	hsa-miR-6780a-3p	1	0	0	0	0	1	0
ZBTB37	8.4309	34	8.93007	34	NA	0.955168	hsa-miR-6780a-3p;hsa-miR-548j-5p	1	0	0	0	1	0	0
ZCCHC12	385.723	427	635.004	635.004	NA	0.0464702	hsa-miR-1225-5p	1	0	0	0	0	1	0
ZFP36L2	176.867	374	109.08	374	NA	0.965998	hsa-miR-375	0	1	0	1	0	0	0
ZFY	11.8154	36	12.8595	36	NA	0.693592	hsa-miR-2277-3p	1	0	0	0	0	1	0
ZIC2	517.663	682	537.655	682	NA	0.973624	hsa-miR-6780a-3p	1	0	0	0	0	1	0
ZMYM4	90.3075	142	54.9793	142	NA	1	hsa-miR-6780a-3p;hsa-miR-491-5p	0	1	0	0	0	0	1
ZNF263	52.1045	26	45.274	52.1045	NA	5.45824e-10	hsa-miR-6780a-3p	1	0	0	0	0	1	0
ZNF354C	75.9204	98	14.7894	98	NA	4.10804e-10	hsa-miR-6780a-3p;hsa-miR-1225-5p	1	0	0	0	0	1	0
ZNF37A	35.5265	51	28.5312	51	NA	1.30044e-09	hsa-miR-1225-5p	1	0	0	0	0	1	0
ZNF394	16.1703	19	24.038	24.038	NA	2.2429e-06	hsa-miR-6780a-3p;hsa-miR-1225-5p;hsa-miR-2277-3p	1	0	0	0	0	1	0
ZNF487	13.5186	47	6.58493	47	NA	0.0352606	hsa-miR-6780a-3p	1	0	0	0	0	1	0
ZNF502	18.3252	46	20.88	46	NA	4.16027e-08	hsa-miR-6780a-3p	1	0	0	0	0	1	0
ZNF507	27.2531	39	20.5749	39	NA	0.0574825	hsa-miR-6780a-3p;hsa-miR-2277-3p	1	0	0	0	0	1	0
ZNF526	13.5986	15	11.4566	15	NA	0.523155	hsa-miR-1225-5p	1	0	0	0	0	1	0
ZNF527	11.2685	22	7.06317	22	NA	0.00100356	hsa-miR-6780a-3p;hsa-miR-1225-5p	1	0	0	0	0	1	0
ZNF544	36.5109	31	22.0756	36.5109	ADHD_evidence	0.000995459	hsa-miR-6780a-3p;hsa-miR-548j-5p	1	0	0	0	0	1	0
ZNF593	33.637	34	0	34	NA	0.00066476	hsa-miR-6780a-3p	1	0	0	0	0	1	0
ZNF613	11.7752	17	6.33631	17	NA	0.00081785	hsa-miR-6780a-3p	1	0	0	0	0	1	0
ZNF641	33.3882	40	22.343	40	NA	0.00457256	hsa-miR-6780a-3p	1	0	0	0	0	1	0
ZNF652	36.6599	34	33.112	36.6599	NA	0.822987	hsa-miR-1225-5p;hsa-miR-493-3p	0	1	0	0	1	1	0
ZNF704	99.6086	185	46.5674	185	NA	0.995321	hsa-miR-6780a-3p;hsa-miR-2277-3p;hsa-miR-548j-5p	1	0	0	0	0	1	0
ZNF770	116.02	216	37.0305	216	NA	0.990766	hsa-miR-6780a-3p;hsa-miR-548j-5p	1	0	0	0	0	1	0
ZNF85	13.113	45	4.37807	45	NA	4.73004e-05	hsa-miR-6780a-3p	1	0	0	0	0	1	0
ZSCAN12	18.9203	46	12.0644	46	NA	2.11453e-07	hsa-miR-2277-3p	1	0	0	0	0	1	0
¹ TPM Brain expression values from BrainSpan Atlas, HDBR, GTEx, and maximum
² Gene is targeted by candidate miRNA
³ Gene has candidate 3'UTR mutation
