# Supplementary material for: MicroRNA and MicroRNA-Target Variants Associated with Autism Spectrum Disorder and Related Disorders
Source: Genes (Basel). 2022 Jul 26;13(8):1329. doi: 10.3390/genes13081329 (PMC9329941; doi:10.3390/genes13081329)
Supplement: Supplementary file 1 [file genes-13-01329-s001.zip › SuppTables/Table S6 Candidate Gene GO Analysis.xlsx]

## Sheet: S6
Table S6 Candidate Gene GO Analysis
GOID	term_name	overlapping_genes	overlap_size	term_size	phenotype	p-value	q-value
GO:1902742	apoptotic process involved in development	ENSG00000153094; ENSG00000030110; ENSG00000138083; ENSG00000185008	4	36	LI	1.48729e-05	0.00294483
GO:0021798	forebrain dorsal/ventral pattern formation	ENSG00000180613; ENSG00000138083; ENSG00000136352	3	5	RI	6.27611e-05	0.00392605
GO:0017091	AU-rich element binding	ENSG00000112183; ENSG00000152518	2	24	ADHD	0.000708023	0.00508035
GO:0003729	mRNA binding	ENSG00000112183; ENSG00000107929; ENSG00000152518; ENSG00000007392	4	291	ADHD	0.00127009	0.00508035
GO:0008328	ionotropic glutamate receptor complex	ENSG00000188803; ENSG00000183454	2	48	ADHD	0.00282327	0.0112931
GO:1905961	protein-cysteine S-palmitoyltransferase complex	ENSG00000172057; ENSG00000090054; ENSG00000123353	3	8	RI	0.00033706	0.0144936
GO:0019722	calcium-mediated signaling	ENSG00000221823; ENSG00000146648; ENSG00000198793; ENSG00000171435; ENSG00000165025; ENSG00000183813; ENSG00000088832; ENSG00000273079; ENSG00000214253; ENSG00000149177; ENSG00000108819; ENSG00000138814	12	211	RI	0.000638119	0.0272919
GO:0008630	intrinsic apoptotic signaling pathway in response to DNA damage	ENSG00000100393; ENSG00000030110	2	101	ASD	0.00170441	0.0302004
GO:0008637	apoptotic mitochondrial changes	ENSG00000030110; ENSG00000069329	2	115	ASD	0.00220177	0.0302004
GO:0071482	cellular response to light stimulus	ENSG00000100393; ENSG00000030110	2	137	ASD	0.00310565	0.0302004
GO:0009411	response to UV	ENSG00000100393; ENSG00000030110	2	147	ASD	0.00356513	0.0302004
GO:0034620	cellular response to unfolded protein	ENSG00000100393; ENSG00000030110	2	150	ASD	0.00370882	0.0302004
GO:0030521	androgen receptor signaling pathway	ENSG00000115548; ENSG00000100393; ENSG00000106245; ENSG00000153071; ENSG00000163909	5	42	RI	0.001064	0.033901
GO:0034483	heparan sulfate sulfotransferase activity	ENSG00000122254; ENSG00000125430; ENSG00000185352	3	15	RI	0.00248499	0.0352869
GO:0035258	steroid hormone receptor binding	ENSG00000115808; ENSG00000196233; ENSG00000215021; ENSG00000100393; ENSG00000155974; ENSG00000115548	6	77	RI	0.00316291	0.0374278
GO:0031348	negative regulation of defense response	ENSG00000069329; ENSG00000167193	2	214	ASD	0.00739994	0.0382136
GO:0015629	actin cytoskeleton	ENSG00000214357; ENSG00000167193	2	511	ASD	0.0382192	0.0382192
GO:0002573	myeloid leukocyte differentiation	ENSG00000173334; ENSG00000198793; ENSG00000072274; ENSG00000131507; ENSG00000154127; ENSG00000183864; ENSG00000033327; ENSG00000086300; ENSG00000169071; ENSG00000122641; ENSG00000135898	11	203	RI	0.00156611	0.0419867
GO:0008328	ionotropic glutamate receptor complex	ENSG00000116032; ENSG00000273079; ENSG00000142408; ENSG00000163873; ENSG00000187902	5	48	RI	0.00195502	0.0420329
GO:2000736	regulation of stem cell differentiation	ENSG00000112183; ENSG00000152518; ENSG00000041357	3	116	ADHD	0.000904533	0.0454418
GO:0006699	bile acid biosynthetic process	ENSG00000172817; ENSG00000116171	2	37	ADHD	0.00168584	0.0454418
GO:0009895	negative regulation of catabolic process	ENSG00000107929; ENSG00000113161; ENSG00000112183; ENSG00000183454	4	320	ADHD	0.00179968	0.0454418
