# Supplementary material for: MicroRNA and MicroRNA-Target Variants Associated with Autism Spectrum Disorder and Related Disorders
Source: Genes (Basel). 2022 Jul 26;13(8):1329. doi: 10.3390/genes13081329 (PMC9329941; doi:10.3390/genes13081329)
Supplement: Supplementary file 1 [file genes-13-01329-s001.zip › SuppTables/Table S7 Summary of 35 Genes in Figure 4.xlsx]

## Sheet: S7
Table S7 Summary of 35 Genes in Figure 4
Table S7a Genes with 3'UTR Variants in PPI Network
gene	UTR_location	mirna	brainspan_maxTPM¹	brainPrenatal_maxTPM¹	GTEx_brain_max¹	max_BrainTPM¹	NDD_evidence	pLI	phenotype	family_id	inheritance	chrom	start	end	rsid	ref	alt	AF_2_exome	AF_2_genome	AF_3	AF_cohort
AGO1	chr1-36389191-36389198	miR-874-3p	120.19	130	32.331	130	ASD_High	1	RI	FAM33	dominant	chr1	36389196	36389196	rs138767681	G	A	NA	0.00367059	0.00377658	0.00554529
BCL2L11	chr2-111923734-111923742	miR-9-5p	8.3557	27	5.30864	27		0.888574	LI	FAM33	dominant	chr2	111923737	111923737	rs144847549	C	T	NA	0.00517452	0.00621708	0.0225564
CRK	chr17-1325125-1325132	miR-330-3p	141.154	127	84.6328	141.154		0.95936	ASD;RI;SRS	FAM3	recessive	chr17	1325131	1325131	rs117239587	C	A	NA	0.00790216	0.00631559	0.0224719
EP300	chr22-41576024-41576032	miR-132-3p/212-3p	84.1416	81	89.8823	89.8823	ASD_High, other_Neuro	1	ASD;LI;RI;SRS	FAM38	de novo	chr22	41576026	41576026	None	A	G	NA	0	0	0.00189036
FKBP1A	chr20-1350278-1350286	miR-135-5p	547.721	223	1035.15	1035.15		0.814516	RI	FAM58	dominant	chr20	1350286	1350286	rs190714238	T	C	NA	0.000659134	0.000957328	0.00378788
FOXO3	chr6-109001103-109001110	miR-30-5p	115.026	105	110.086	115.026		0.988061	ADHD	FAM22	dominant	chr6	109001104	109001105	rs199820243	GT	G	NA	0.00592439	0.00443805	0.00369004
HGS	chr17-79668673-79668680	miR-142-3p.2	194.022	44	172.276	194.022		0.0063571	RI	FAM53	dominant	chr17	79668675	79668675	rs200539650	A	G	0.0003445	0.000188413	0.000274546	0.0037037
LUC7L	chr16-239332-239930	miR-146-5p	71.4501	160	154.31	160		0.469524	ADHD	FAM59	dominant	chr16	239808	239808	rs575305176	C	T	NA	9.41354e-05	0.000111344	0.00369004
MAML1	chr5-179202156-179202163	miR-133a-3p.2/133b	35.5532	55	60.2463	60.2463		0.999953	RI	FAM58	dominant	chr5	179202160	179202161	rs146455656	CA	C	NA	0.00240611	0.00267979	0.00369004
PPP3R1	chr2-68406018-68406025;chr2-68406018-68406026	miR-101-3p.2;miR-144-3p	709.701	202	544.917	709.701		0.41481	RI;SRS	FAM5	dominant	chr2	68406024	68406024	rs142228295	T	C	NA	0.00814111	0.00781086	0.0206379
PSMA4	chr15-78841533-78841541	miR-205-5p	111.674	131	54.1345	131		0.599586	ADHD	FAM69	dominant	chr15	78841540	78841540	None	G	A	NA	NA	NA	0.00740741
SNX1	chr15-64429831-64429838	miR-760	48.7686	78	107.636	107.636		0.93179	RI;SRS	FAM5	dominant	chr15	64429834	64429834	rs200693340	G	A	0.000740128	0.000470721	0.000690065	0.00927644
SRPK2	chr7-104757137-104757144	miR-19-3p	181.535	122	131.103	181.535		0.996971	RI;LI	FAM20	dominant	chr7	104757143	104757143	rs1029077410	A	C	NA	0.000282326	0.000304114	0.00369004
UBE2D1	chr10-60129179-60129186	miR-26-5p	100.097	161	35.8145	161		0.11989	RI	FAM70	dominant	chr10	60129180	60129185	rs549865293	TACTTG	T	NA	0.00240725	0.00156002	0.00369004
UBE2I	chr16-1374914-1374921	miR-652-3p	94.1007	70	115.145	115.145		0.964965	SRS	FAM32	dominant	chr16	1374917	1374917	rs377657994	G	A	NA	0.000611362	0.000764106	0.00927644
UBE2N	chr12-93803654-93803661	miR-376c-3p	204.995	182	158.691	204.995		0.881564	RI	FAM70	dominant	chr12	93803660	93803660	rs539238615	G	C	NA	0.0002823	0.00114267	0.00554529
UBE2V2	chr8-48974120-48974127	miR-1197	163.675	152	91.566	163.675		0.0335099	RI;LI	FAM48	dominant	chr8	48974121	48974121	rs190316768	G	A	NA	0.000282087	0.000445362	0.00369004
VPS35	chr16-46693617-46693624	miR-19-3p	257.786	93	89.7519	257.786		0.969213	ASD;LI;RI	FAM18;FAM49	recessive;de novo	chr16	46693621	46693622	rs938523361	CA	C	NA	0.00160201	0.000828708	0.187097
Table S7b Genes targeted by miRNA candidates in PPI Network
gene	UTR_location	mirna	brainspan_maxTPM¹	brainPrenatal_maxTPM¹	GTEx_brain_max¹	max_BrainTPM¹	NDD_evidence	pLI	phenotype	family_id	inheritance
ABL2	chr1-179069104-179069111;chr1-179069322-179069329;chr1-179070288-179070295;chr1-179075797-179075804	miR-6780a-3p	42.658	30	24.1613	42.658		3.64e-07	RI	FAM5	dominant
BCLAF1	chr6-136578886-136578893;chr6-136580666-136580674;chr6-136581467-136581474	miR-6780a-3p	111.699	276	106.332	276		2.06e-14	RI	FAM5	dominant
BMI1	chr10-22619396-22619403;chr10-22619428-22619436;chr10-22619984-22619991	miR-548j-5p	121.923	197	104.506	197		0.942857	LI	FAM13	dominant
CDKN1A	chr6-36653960-36653968	miR-2277-3p	286.264	151	67.9291	286.264		0.00185749	RI	FAM58	dominant
CKS1B	chr1-154951888-154951895;chr1-154952054-154952061	miR-2277-3p	41.3665	250	16.8628	250		0.431405	RI	FAM58	dominant
COPS6	chr7-99689492-99689500	miR-2277-3p	179.191	124	321.966	321.966		0.986656	RI	FAM58	dominant
EGFR	chr7-55273772-55273779;chr7-5277608-55277615	miR-6780a-3p	86.4814	133	23.8887	133		0.368372	RI	FAM5	dominant
GAB2	chr11-77927865-77927872;chr11-77928105-77928112;chr11-77928222-77928230	miR-6780a-3p	112.004	75	133.289	133.289		0.983249	RI	FAM5	dominant
ING5	chr2-242665584-242665591;chr2-242665795-242665802;chr2-242668578-242668585	miR-6780a-3p	19.5592	43	57.1611	57.1611		0.618512	RI	FAM5	dominant
MTOR	chr1-11167240-11167247	miR-100-5p	58.5928	49	51.202	58.5928	ASD_High	1	RI	FAM66	dominant
PPP3CA	chr4-101945691-101945698	miR-100-5p	808.891	194	640.407	808.891		0.999879	RI	FAM66	dominant
SMARCA5	chr4-144474387-144474394	miR-100-5p	107.404	258	73.2144	258		1	RI	FAM66	dominant
SYK	chr9-93657943-93657951;chr9-93658332-93658340	miR-6780a-3p	5.3335	7	14.4596	14.4596		0.999861	RI	FAM5	dominant
THRAP3	chr1-36769687-36769695;chr1-36769790-36769797	miR-6780a-3p	114.994	31	65.5054	114.994		0.99998	RI	FAM5	dominant
UBASH3B	chr11-122680770-122680778;chr11-122680947-122680954;chr11-122683288-122683296;chr11-122684372-122684379	miR-6780a-3p	106.665	80	83.6649	106.665		4.7054e-05	RI	FAM5	dominant
UBE2A	chrX-118717300-118717308;chrX-118717507-118717514	miR-548j-5p	109.613	98	115.256	115.256		0.815004	LI	FAM13	dominant
XPO1	chr2-61705905-61705913	miR-6780a-3p	117.143	477	93.1541	477	ADHD_evidence, ASD_Low	1	RI	FAM5	dominant
¹ TPM Brain expression values from BrainSpan Atlas, HDBR, GTEx, and maximum
