# Supplementary material for: MicroRNA and MicroRNA-Target Variants Associated with Autism Spectrum Disorder and Related Disorders
Source: Genes (Basel). 2022 Jul 26;13(8):1329. doi: 10.3390/genes13081329 (PMC9329941; doi:10.3390/genes13081329)
Supplement: Supplementary file 1 [file genes-13-01329-s001.zip › SuppTables/Table S8 GO Analysis of Genes in Figure 4.xlsx]

## Sheet: S8
Table S8 GO Analysis of Genes in PPI Network in Figure 4
GOID	term_name	overlapping_genes	overlap_size	term_size	p-value	q-value
GO:0014744	positive regulation of muscle adaptation	FOXO3; PPP3CA; MTOR	3	6	1.05e-07	2.07e-06
GO:0031625	ubiquitin protein ligase binding	UBASH3B; UBE2N; UBE2A; CDKN1A; EGFR; UBE2D1; CRK	7	294	7.68e-07	6.14e-06
GO:0019722	calcium-mediated signaling	PPP3R1; SYK; EGFR; MTOR; FKBP1A; PPP3CA	6	212	1.91e-06	2.23e-05
GO:1901214	regulation of neuron death	BCL2L11; FOXO3; MTOR; VPS35; UBE2V2; SRPK2	6	296	1.3e-05	0.000121
GO:1903034	regulation of response to wounding	SYK; CRK; CDKN1A; UBASH3B; MTOR	5	181	1.68e-05	0.000151
GO:0014735	regulation of muscle atrophy	FOXO3; MTOR	2	4	1.87e-05	0.000162
GO:0034105	positive regulation of tissue remodeling	SYK; PPP3CA; EGFR	3	31	2.29e-05	0.000185
GO:0061631	ubiquitin conjugating enzyme activity	UBE2A; UBE2N; UBE2D1	3	36	3.62e-05	0.000177
GO:2001022	positive regulation of response to DNA damage stimulus	UBE2V2; EGFR; BCLAF1; UBE2N	4	109	4.22e-05	0.000308
GO:0045787	positive regulation of cell cycle	BCL2L11; CDKN1A; EGFR; CKS1B; EP300; SRPK2	6	380	5.27e-05	0.000363
GO:0004723	calcium-dependent protein serine/threonine phosphatase activity	PPP3CA; PPP3R1	2	7	6.52e-05	0.000177
GO:0042176	regulation of protein catabolic process	XPO1; SNX1; VPS35; EGFR; HGS; UBE2V2	6	396	6.62e-05	0.000431
GO:0001784	phosphotyrosine residue binding	SYK; CRK; ABL2	3	44	6.65e-05	0.000177
GO:0045637	regulation of myeloid cell differentiation	FOXO3; AGO1; EP300; MTOR; UBASH3B	5	256	8.78e-05	0.000527
GO:0046850	regulation of bone remodeling	SYK; UBASH3B; EGFR	3	51	0.000104	0.000578
GO:0048016	inositol phosphate-mediated signaling	PPP3CA; MTOR; PPP3R1	3	53	0.000116	0.000633
GO:0009411	response to UV	UBE2A; CDKN1A; EP300; EGFR	4	147	0.000135	0.000717
GO:0051712	positive regulation of killing of cells of other organism	SYK; BCL2L11	2	10	0.000139	0.000724
GO:0045088	regulation of innate immune response	UBE2N; SYK; UBE2D1; PSMA4; CRK; EP300	6	464	0.000158	0.000754
GO:0014733	regulation of skeletal muscle adaptation	PPP3CA; MTOR	2	12	0.000204	0.000923
GO:0038063	collagen-activated tyrosine kinase receptor signaling pathway	SYK; UBASH3B	2	12	0.000204	0.000923
GO:0070646	protein modification by small protein removal	EP300; COPS6; HGS; PSMA4; UBE2D1	5	308	0.000209	0.000923
GO:0016055	Wnt signaling pathway	VPS35; PPP3R1; EGFR; PSMA4; PPP3CA; AGO1	6	511	0.000266	0.0011
GO:0031349	positive regulation of defense response	UBE2N; SYK; EGFR; UBE2D1; PSMA4; EP300	6	518	0.000286	0.00115
GO:2000377	regulation of reactive oxygen species metabolic process	SYK; MTOR; CDKN1A; EGFR	4	180	0.000293	0.00116
GO:0014706	striated muscle tissue development	PPP3CA; EP300; MTOR; MAML1; FKBP1A	5	334	0.000303	0.00116
GO:0006281	DNA repair	UBE2N; UBE2A; EGFR; COPS6; UBE2V2; EP300	6	572	0.000486	0.00183
GO:1903035	negative regulation of response to wounding	CRK; CDKN1A; UBASH3B	3	89	0.00054	0.002
GO:0045786	negative regulation of cell cycle	CDKN1A; EGFR; BMI1; MTOR; PSMA4; EP300	6	597	0.000608	0.00222
GO:0008630	intrinsic apoptotic signaling pathway in response to DNA damage	CDKN1A; EP300; BCL2L11	3	101	0.00078	0.00277
GO:1904029	regulation of cyclin-dependent protein kinase activity	CDKN1A; EGFR; CKS1B	3	102	0.000803	0.00281
GO:0006401	RNA catabolic process	XPO1; AGO1; MTOR; THRAP3; PSMA4	5	416	0.000823	0.00283
GO:0008593	regulation of Notch signaling pathway	EP300; EGFR; MAML1	3	105	0.000874	0.00296
GO:0000729	DNA double-strand break processing	UBE2V2; UBE2N	2	25	0.000913	0.00301
GO:0000082	G1/S transition of mitotic cell cycle	PPP3CA; CDKN1A; EP300; EGFR	4	246	0.000948	0.00308
GO:0034110	regulation of homotypic cell-cell adhesion	SYK; UBASH3B	2	27	0.00107	0.00342
GO:0008637	apoptotic mitochondrial changes	VPS35; BCL2L11; PPP3R1	3	115	0.00114	0.00359
GO:0016570	histone modification	UBE2A; ING5; EP300; BMI1; UBE2N	5	454	0.00122	0.00372
GO:0002220	innate immune response activating cell surface receptor signaling pathway	SYK; EP300; PSMA4	3	118	0.00122	0.00372
GO:0009896	positive regulation of catabolic process	FOXO3; VPS35; SNX1; BCL2L11; UBE2V2	5	461	0.0013	0.0039
GO:0048660	regulation of smooth muscle cell proliferation	MTOR; CDKN1A; EGFR	3	125	0.00145	0.00428
GO:0033006	regulation of mast cell activation involved in immune response	SYK; GAB2	2	33	0.00159	0.0046
GO:0010498	proteasomal protein catabolic process	UBE2A; XPO1; UBE2V2; PSMA4; UBE2D1	5	484	0.00161	0.0046
GO:0031334	positive regulation of protein complex assembly	SYK; BCL2L11; MTOR; BCLAF1	4	287	0.00167	0.00471
GO:0010543	regulation of platelet activation	SYK; UBASH3B	2	34	0.00169	0.00471
GO:0042554	superoxide anion generation	SYK; EGFR	2	35	0.00179	0.00487
GO:0016311	dephosphorylation	PPP3CA; UBASH3B; MTOR; PPP3R1; FKBP1A	5	499	0.00184	0.00496
GO:0071392	cellular response to estradiol stimulus	BCL2L11; EGFR	2	36	0.00189	0.00498
GO:0055002	striated muscle cell development	PPP3CA; MTOR; MAML1	3	142	0.00208	0.00535
GO:0035195	gene silencing by miRNA	PPP3CA; EGFR; AGO1	3	152	0.00252	0.00628
GO:0031960	response to corticosteroid	BCL2L11; CDKN1A; EGFR	3	153	0.00257	0.00634
GO:0032102	negative regulation of response to external stimulus	CRK; CDKN1A; UBASH3B; VPS35	4	330	0.00278	0.00677
GO:0033003	regulation of mast cell activation	SYK; GAB2	2	44	0.00282	0.0068
GO:0034198	cellular response to amino acid starvation	CDKN1A; MTOR	2	46	0.00308	0.00727
GO:0043300	regulation of leukocyte degranulation	SYK; GAB2	2	46	0.00308	0.00727
GO:0004715	non-membrane spanning protein tyrosine kinase activity	SYK; ABL2	2	46	0.00308	0.00703
GO:1905207	regulation of cardiocyte differentiation	MTOR; EGFR	2	49	0.00348	0.00815
GO:0033209	tumor necrosis factor-mediated signaling pathway	FOXO3; SYK; PSMA4	3	171	0.00352	0.00816
GO:0002448	mast cell mediated immunity	SYK; GAB2	2	50	0.00363	0.00832
GO:0016538	cyclin-dependent protein serine/threonine kinase regulator activity	CDKN1A; CKS1B	2	50	0.00363	0.00725
GO:0010611	regulation of cardiac muscle hypertrophy	PPP3CA; MTOR	2	53	0.00406	0.00923
GO:0051438	regulation of ubiquitin-protein transferase activity	BMI1; UBE2N	2	54	0.00422	0.0094
GO:2001233	regulation of apoptotic signaling pathway	ING5; BCL2L11; BCLAF1; PPP3R1	4	382	0.00468	0.0101
GO:0071383	cellular response to steroid hormone stimulus	BCL2L11; EP300; EGFR	3	203	0.00568	0.0115
GO:0036294	cellular response to decreased oxygen levels	EP300; MTOR; PSMA4	3	203	0.00568	0.0115
GO:0002573	myeloid leukocyte differentiation	GAB2; UBASH3B; MTOR	3	203	0.00568	0.0115
GO:0044783	G1 DNA damage checkpoint	CDKN1A; EP300	2	63	0.0057	0.0115
GO:0070527	platelet aggregation	SYK; UBASH3B	2	63	0.0057	0.0115
GO:0002703	regulation of leukocyte mediated immunity	SYK; CRK; GAB2	3	208	0.00607	0.0121
GO:0055013	cardiac muscle cell development	MTOR; MAML1	2	69	0.0068	0.0133
GO:0072401	signal transduction involved in DNA integrity checkpoint	CDKN1A; EP300	2	72	0.00738	0.0142
GO:0072422	signal transduction involved in DNA damage checkpoint	CDKN1A; EP300	2	72	0.00738	0.0142
GO:0051052	regulation of DNA metabolic process	CDKN1A; EGFR; UBE2V2; UBE2N	4	436	0.00744	0.0142
GO:0090257	regulation of muscle system process	FOXO3; PPP3CA; MTOR	3	227	0.00772	0.0146
GO:0072332	intrinsic apoptotic signaling pathway by p53 class mediator	CDKN1A; EP300	2	74	0.00778	0.0146
GO:0001894	tissue homeostasis	SYK; UBASH3B; EGFR	3	231	0.0081	0.015
GO:0048145	regulation of fibroblast proliferation	CDKN1A; BMI1	2	78	0.00861	0.0159
GO:0014897	striated muscle hypertrophy	PPP3CA; MTOR	2	80	0.00904	0.0164
GO:1990823	response to leukemia inhibitory factor	SMARCA5; BCLAF1	2	80	0.00904	0.0164
GO:0022618	ribonucleoprotein complex assembly	AGO1; LUC7L; SRPK2	3	246	0.00962	0.0173
GO:0032092	positive regulation of protein binding	EP300; FKBP1A	2	84	0.00993	0.0177
GO:0030295	protein kinase activator activity	CDKN1A; CKS1B	2	84	0.00993	0.0177
GO:0051146	striated muscle cell differentiation	PPP3CA; MTOR; MAML1	3	255	0.0106	0.0187
GO:0097581	lamellipodium organization	SNX1; MTOR	2	87	0.0106	0.0187
GO:0000932	P-body	AGO1; PSMA4	2	92	0.0118	0.0483
GO:0043255	regulation of carbohydrate biosynthetic process	EP300; MTOR	2	95	0.0126	0.0219
GO:0060191	regulation of lipase activity	ABL2; EGFR	2	96	0.0128	0.0221
GO:1901184	regulation of ERBB signaling pathway	EGFR; HGS	2	96	0.0128	0.0221
GO:0051403	stress-activated MAPK cascade	SYK; EGFR; UBE2N	3	275	0.013	0.0222
GO:0051962	positive regulation of nervous system development	EP300; ABL2; MTOR; UBE2V2	4	518	0.0134	0.0227
GO:1902105	regulation of leukocyte differentiation	SYK; UBASH3B; MTOR	3	279	0.0135	0.0227
GO:0030219	megakaryocyte differentiation	EP300; AGO1	2	100	0.0139	0.0231
GO:0044773	mitotic DNA damage checkpoint	CDKN1A; EP300	2	101	0.0141	0.0231
GO:0055007	cardiac muscle cell differentiation	MTOR; MAML1	2	101	0.0141	0.0231
GO:0070498	interleukin-1-mediated signaling pathway	PSMA4; UBE2N	2	101	0.0141	0.0231
GO:0016791	phosphatase activity	PPP3CA; UBASH3B; PPP3R1	3	286	0.0144	0.0231
GO:1902911	protein kinase complex	CDKN1A; CKS1B	2	104	0.0149	0.0483
GO:0030330	DNA damage response, signal transduction by p53 class mediator	CDKN1A; EP300	2	106	0.0155	0.0251
GO:0043618	regulation of transcription from RNA polymerase II promoter in response to stress	EP300; PSMA4	2	110	0.0166	0.0265
GO:0051272	positive regulation of cellular component movement	MTOR; CRK; EGFR; PPP3CA	4	553	0.0167	0.0265
GO:0071396	cellular response to lipid	BCL2L11; EP300; ABL2; EGFR	4	554	0.0168	0.0265
GO:0031623	receptor internalization	SYK; SNX1	2	111	0.0169	0.0265
GO:0030139	endocytic vesicle	SYK; MTOR; EGFR	3	308	0.0175	0.0483
GO:0048524	positive regulation of viral process	EP300; SRPK2	2	114	0.0177	0.0273
GO:2000181	negative regulation of blood vessel morphogenesis	AGO1; HGS	2	114	0.0177	0.0273
GO:0007041	lysosomal transport	VPS35; HGS	2	114	0.0177	0.0273
GO:0034612	response to tumor necrosis factor	FOXO3; SYK; PSMA4	3	312	0.0182	0.0276
GO:0010906	regulation of glucose metabolic process	EP300; MTOR	2	117	0.0186	0.0281
GO:0009895	negative regulation of catabolic process	MTOR; EGFR; THRAP3	3	320	0.0194	0.0291
GO:0032479	regulation of type I interferon production	SYK; EP300	2	126	0.0214	0.0317
GO:1901343	negative regulation of vasculature development	AGO1; HGS	2	126	0.0214	0.0317
GO:0050851	antigen receptor-mediated signaling pathway	SYK; PSMA4; UBE2N	3	333	0.0215	0.0317
GO:0007265	Ras protein signal transduction	CRK; CDKN1A; ABL2	3	339	0.0226	0.033
GO:0097553	calcium ion transmembrane import into cytosol	UBASH3B; FKBP1A	2	132	0.0233	0.0339
GO:0019058	viral life cycle	XPO1; EGFR; SRPK2	3	346	0.0238	0.0344
GO:0032956	regulation of actin cytoskeleton organization	CRK; ABL2; MTOR	3	349	0.0243	0.0349
GO:0007178	transmembrane receptor protein serine/threonine kinase signaling pathway	EP300; UBE2D1; FKBP1A	3	351	0.0247	0.0352
GO:0071482	cellular response to light stimulus	CDKN1A; EP300	2	137	0.025	0.0355
GO:0001650	fibrillar center	SMARCA5; UBE2N	2	140	0.026	0.0573
GO:0010675	regulation of cellular carbohydrate metabolic process	EP300; MTOR	2	142	0.0267	0.0377
GO:0051592	response to calcium ion	PPP3CA; EGFR	2	145	0.0278	0.0385
GO:0034620	cellular response to unfolded protein	EP300; BCL2L11	2	150	0.0296	0.0407
GO:0002431	Fc receptor mediated stimulatory signaling pathway	SYK; CRK	2	151	0.0299	0.041
GO:0051147	regulation of muscle cell differentiation	MTOR; MAML1	2	152	0.0303	0.0412
GO:0034614	cellular response to reactive oxygen species	CRK; EGFR	2	153	0.0307	0.0413
GO:0060538	skeletal muscle organ development	PPP3CA; EP300	2	156	0.0318	0.0425
GO:0030307	positive regulation of cell growth	MTOR; EGFR	2	158	0.0325	0.0433
GO:0043467	regulation of generation of precursor metabolites and energy	EP300; MTOR	2	159	0.0329	0.0435
GO:0002696	positive regulation of leukocyte activation	SYK; CDKN1A; GAB2	3	409	0.0364	0.0476
