# Supplementary material for: MicroRNA and MicroRNA-Target Variants Associated with Autism Spectrum Disorder and Related Disorders
Source: Genes (Basel). 2022 Jul 26;13(8):1329. doi: 10.3390/genes13081329 (PMC9329941; doi:10.3390/genes13081329)
Supplement: Supplementary file 1 [file genes-13-01329-s001.zip › SuppTables/Table S9 Summary of Network Interactions in Figure 4.xlsx]

## Sheet: S9
Table S9 Summary of Network Interactions for Figure 4
node1	node2	consensus_interactionType	consensus_score	DataBaseCount	GIANT_score	STRING_coexpression	STRING_combined_score	STRING_cooccurence	STRING_database	STRING_experiments	STRING_fusion	STRING_homology	STRING_neighborhood	STRING_textmining
UBE2V2	UBE2N	biochemical_reaction|protein_interaction	1	3	0.999556	0	919	0	0	500	0	0	0	826
UBASH3B	SYK	0	0	2	0.999199	0	919	0	600	698	0	0	0	374
EGFR	CRK	biochemical_reaction|protein_interaction	1	3	0.994582
SRPK2	LUC7L	protein_interaction	1	3	0.979236	0	950	0	900	184	0	0	0	421
ABL2	EGFR	biochemical_reaction|protein_interaction	1	3	0.975052	0	821	0	0	654	0	0	0	487
FKBP1A	MTOR	protein_interaction	1	3	0.961168	102	967	0	900	271	0	0	0	344
ABL2	CRK	biochemical_reaction|protein_interaction	1	3	0.960395
COPS6	CKS1B	protein_interaction	1	2	0.957513
PSMA4	UBE2V2	0	0	2	0.948415	0	940	0	900	0	0	0	0	395
SMARCA5	BMI1	protein_interaction	1	2	0.937306
UBASH3B	EGFR	0	0	2	0.89044	49	895	0	0	270	0	0	0	818
PPP3CA	PPP3R1	biochemical_reaction|protein_interaction	1	3	0.862934	109	997	0	900	0	0	0	0	720
PSMA4	UBE2N	0	0	2	0.836076	72	999	385	900	981	0	0	0	989
CDKN1A	UBE2D1	protein_interaction	1	3	0.810709	684	732	0	0	0	0	0	0	73
BCLAF1	SRPK2	protein_interaction	1	2	0.810053	0	0	0	0	0	0	0	0	0
BCLAF1	THRAP3	protein_interaction	1	3	0.753224	0	926	0	0	875	0	0	0	438
EGFR	SYK	biochemical_reaction|protein_interaction	1	2	0.746099	0	993	0	900	846	0	0	0	632
CDKN1A	ING5	protein_interaction	1	2	0.742714	0	953	0	600	675	0	0	0	672
SRPK2	THRAP3	protein_interaction	1	2	0.701413	0	851	0	0	486	0	0	0	711
FOXO3	BCL2L11	gene_regulatory_interaction	1	2	0
FOXO3	CDKN1A	gene_regulatory_interaction	1	2	0	349	999	0	800	981	0	0	0	989
CDKN1A	CKS1B	protein_interaction	1	2	0
GAB2	CRK	protein_interaction	1	2	0	0	831	0	800	129	0	0	0	87
GAB2	EGFR	protein_interaction	1	2	0	0	0	0	0	0	0	0	0	0
SNX1	EGFR	protein_interaction	1	2	0	0	999	0	900	988	0	0	0	989
HGS	EGFR	biochemical_reaction|protein_interaction	1	2	0	0	983	0	900	0	0	0	0	390
ING5	EP300	protein_interaction	1	2	0
MAML1	EP300	protein_interaction	1	2	0	145	950	0	540	843	0	806	0	959
UBE2D1	EP300	protein_interaction	1	2	0	0	0	0	0	0	0	0	0	0
UBE2I	EP300	biochemical_reaction|protein_interaction	1	2	0
CDKN1A	EP300	gene_regulatory_interaction|biochemical_reaction|protein_interaction	1	2	0	0	0	0	0	0	0	0	0	0
FOXO3	EP300	biochemical_reaction|protein_interaction	1	2	0	0	978	0	900	183	0	0	0	751
PPP3CA	FKBP1A	protein_interaction	1	2	0	0	996	0	800	870	0	0	0	846
EGFR	MTOR	biochemical_reaction|protein_interaction	1	2	0	125	981	0	900	0	0	814	0	579
FKBP1A	PPP3R1	protein_interaction	1	2	0	0	981	0	900	678	0	0	0	390
HGS	SNX1	protein_interaction	1	2	0
GAB2	SYK	biochemical_reaction|protein_interaction	1	2	0	0	905	0	900	41	0	0	0	94
EP300	THRAP3	biochemical_reaction	1	2	0
UBE2D1	UBE2A	biochemical_reaction	1	2	0	383	712	0	0	0	0	0	0	150
UBE2A	UBE2N	biochemical_reaction	1	2	0	0	999	0	900	735	0	0	0	988
UBE2D1	UBE2N	biochemical_reaction	1	2	0
UBE2I	UBE2N	biochemical_reaction	1	2	0	0	982	0	900	213	0	0	0	458
UBE2A	UBE2V2	biochemical_reaction	1	2	0	0	993	0	900	628	0	0	0	800
UBE2D1	UBE2V2	biochemical_reaction	1	2	0	0	977	0	0	270	0	0	0	969
UBE2I	UBE2V2	biochemical_reaction	1	2	0	0	996	0	900	655	0	0	0	798
SNX1	VPS35	protein_interaction	1	2	0
HGS	VPS35	protein_interaction	1	2	0	0	0	0	0	0	0	0	0	0
AGO1	XPO1	protein_interaction	1	2	0	0	992	0	900	870	0	0	0	391
UBE2I	XPO1	protein_interaction	1	2	0	49	867	0	0	270	0	0	0	530
FOXO3	XPO1	protein_interaction	1	2	0	46	899	0	0	486	0	0	0	592
